# Supplementary material for: DNA double strand break position leads to distinct gene expression changes and regulates VSG switching pathway choice
Source: PLoS Pathog. 2021 Nov 12;17(11):e1010038. doi: 10.1371/journal.ppat.1010038 (PMC8612549; doi:10.1371/journal.ppat.1010038)
Supplement: S1 Table. Complete table of all gene expression changes 6 hours following a DSB — (XLSX) [file ppat.1010038.s010.xlsx]

## Sheet: Sheet1
Gene ID	WT replicate 1	WT replicate 2	WT replicate 3			VSGup NO TET replicate 1	VSGup NO TET replicate 2	VSGup NO TET replicate 3		VSGup TET 6 hours replicate 1	VSGup TET 6 hours replicate 2	VSGup TET 6 hours replicate 3			Pseudo NO TET replicate 1	Pseudo NO TET replicate 2	Pseudo NO TET replicate 3		Pseudo TET 6 hours replicate 1	Pseudo TET 6 hours replicate 2	Pseudo TET 6 hours replicate 3
Tb927.1.05:mRNA-p1-CDS1	0	0	0			0	0	0		0.0355532431560909	0	0			0	0	0		0	0	0
Tb927.1.10:mRNA-p1-CDS1	0	0	0			0	0	0		0	0	0			0	0	0		0	0	0
Tb927.1.20:pseudogenic_transcript-p1-CDS1	1.27732065591028	1.83491464139692	1.09779565302236			1.04290583951655	1.54208328019006	1.82151801056664		1.85121692134005	1.46298423451562	2.28071505241965			1.71306161191455	1.63329820054607	1.29245992271736		1.69819663185884	2.31346968389258	1.92379891548456
Tb927.1.30:mRNA-p1-CDS1	0	0	0			0	0	0		0	0	0			0	0	0		0	0	0
Tb927.1.40:mRNA-p1-CDS1	0	0	0			0	0	0.180049427501999		0	0	0			0	0	0.180017353706255		0	0	0
Tb927.1.60:pseudogenic_transcript-p1-CDS1	115.466308962699	112.373392761665	106.592033151339			118.815322385056	105.161774389026	120.751061058879		148.616913143891	146.02427068225	146.589595853311			92.4173846973986	98.8134957309536	99.7124564747728		128.99957208443	123.177585859581	113.822431996993
Tb927.1.70:mRNA-p1-CDS1	20.6782573530781	21.4412183169646	19.9169812537597			26.4717677756705	36.0388908863077	32.6994431839528		30.0713580418792	31.9584569682108	30.5925010172739			24.4656496100061	25.9364384355833	22.8826723661595		24.9699268020901	26.55046111606	25.7155776579773
Tb927.1.90:pseudogenic_transcript-p1-CDS1	29.7628658644553	27.7444053007975	28.8493436234779			26.0855648665565	20.4630283488572	25.8246232071322		31.3014476227771	30.3747159176999	31.3646476697829			23.8078910710823	25.3409526554318	24.3947840941395		32.0645532511834	30.7289513765531	31.5748814629899
Tb927.1.100:pseudogenic_transcript-p1-CDS1	201.684462122107	203.609968392032	191.843647600553			186.930980453281	158.55751405697	185.302692842541		229.980049152536	237.029310906173	231.824394559345			158.407196346923	157.458600074601	165.178022639504		232.275978526552	213.656016052499	194.96277866876
Tb927.1.110:mRNA-p1-CDS1	564.00620895934	557.010504267086	574.870685712913			518.767516954384	1104.96010932148	906.368818045065		609.711699826999	607.284308351642	545.286536847014			486.950598052	506.253283459307	501.34833007192		534.935054992658	594.259108138567	518.755024990112
Tb927.1.120:mRNA-p1-CDS1	635.855588153163	634.100680728006	625.668012112115			579.683816777576	695.451560747468	695.430304046089		626.986047970137	661.170545072345	649.250515265637			563.260787972935	593.997174154504	563.379537429727		611.496894468393	641.498495442902	628.030655694258
Tb927.1.180:mRNA-p1-CDS1	200.268256939429	188.953378721334	190.04224177856			196.217856807229	196.635217843861	212.325985964279		197.475245646588	206.782004119391	205.944330494488			174.62164062772	186.721144975432	181.702480181536		196.864292967817	198.058683741396	194.151447384298
Tb927.1.190:pseudogenic_transcript-p1-CDS1	139.218563956869	133.894237222191	130.552754954639			136.338535911007	101.670776897828	119.123738213618		141.178844436081	146.983499603146	151.663429211716			129.414443431049	136.582632034376	125.343697613508		141.070490021205	145.602534890731	149.646551155407
Tb927.1.220:mRNA-p1-CDS1	201.649417332114	200.759903033452	196.035294331908			200.032507918708	195.449477836762	211.290593812841		200.485676012532	209.359943724959	214.849784413199			177.137143570236	190.293551683397	187.749034293495		198.836563060884	199.567551019297	199.217688856447
Tb927.1.240:pseudogenic_transcript-p1-CDS1	39.9587816356665	37.648567440046	38.581177719139			41.4782412786636	32.929929360244	37.4957833029494		42.3539482344141	44.2534149751889	43.9817985555841			36.8909905059334	38.6103859310868	36.6117642175578		40.5697766789848	39.0898764064567	40.9333800583482
Tb927.1.270:mRNA-p1-CDS1	58.1448723737995	56.0142222250092	55.2485698552042			45.8822499180858	57.1545808260378	61.8832786347396		54.5475633122325	43.6095149991849	43.3096752736497			40.6050862075747	39.2558967009658	47.94704145852		54.5851525980176	39.1690673669186	42.8679943088254
Tb927.1.275:pseudogenic_transcript-p1-CDS1	11.2105865450111	11.8865732202442	10.5646489082636			7.09494968833987	4.27512439212148	6.83511935103002		7.87365311233967	9.44324032973543	10.0879427626212			7.358364754967	7.26370301043363	6.24053902394624		7.47194712688507	9.04724140167161	10.131509149308
Tb927.1.280:mRNA-p1-CDS1	22.9178772229852	23.2988665705969	24.7206963710168			18.6160128863126	42.2260635585795	38.9263886235728		21.5238158753151	16.6917231561154	18.571806125199			17.8111215859171	14.3923371632352	18.6489051959331		24.2191844714414	20.0701006342889	14.4826935636028
Tb927.1.290:mRNA-p1-CDS1	45.2791846542346	41.8246459375092	42.0709480670797			34.200029649363	11.9268305071985	19.8928785334114		33.4677419416909	36.5017015313569	35.5605851507129			31.1939425802289	33.4140257626337	33.7682337431867		36.15851271303	40.1632372520891	38.4395113592477
Tb927.1.300:pseudogenic_transcript-p1-CDS1	8.68624075592173	8.33712477695606	9.07531894324999			7.63607512885664	8.11096905981913	9.01706997732986		7.79001986001302	8.2173144511652	8.07224162933764			8.23879748747603	7.37191349976198	7.63662806425237		8.41428382793338	8.31372276724866	9.16548642467345
Tb927.1.320:pseudogenic_transcript-p1-CDS1	5.74943981173988	5.98497549049386	6.70910229887801			5.35195376914407	4.66769332872529	3.90974518548287		6.29431283718888	7.50769982431374	6.24880288190291			5.58752517948693	5.08148124052103	5.36536097179189		5.83445525107128	7.24405194768863	6.38897992102686
Tb927.1.330:pseudogenic_transcript-p1-CDS1	4.73193331719437	5.17911118501328	4.28091477592596			5.96904464297949	2.82917983207827	3.52427735029442		5.21193018421666	5.04695218554965	6.03506113342736			4.83517671869967	3.47230703577629	5.04365522338264		5.12608227443025	5.98569550607136	5.41627808194363
Tb927.1.350:pseudogenic_transcript-p1-CDS1	17.6285947236428	17.2279036423138	17.0748095166185			15.4100151328382	19.0831739967335	18.9018710042537		15.570627490789	16.6631881752479	16.3526568577981			13.5350287358582	13.4075969027929	13.5333783528999		17.4544701843089	17.8719467552953	16.9587669793155
Tb927.1.370.1:mRNA-p1-CDS1	0	0	0			0	0	0		0	0	0			0	0	0		0	0	0
Tb927.1.370.2:mRNA-p1-CDS1	0.058885451908079	0.0845909579332741	0.0399546418338747			0.0320525006117809	0.0142182419760795	0.0270881816393622		0.0905147784698546	0.067444683827221	0.065714184567647			0.06581120064176	0.101360386284353	0.0406250342732542		0.0391440769524398	0.015236101240661	0.0537506608755751
Tb927.1.380:mRNA-p1-CDS1	53.0276971736385	39.7065190851018	50.2837608600827			44.4816477504225	97.3528034525395	83.3387938128445		47.6330834557523	52.3047771956964	50.1580636422629			35.4579626037976	30.7336112102753	37.1710480846556		39.1446282774674	40.1119335212055	35.9256925941577
Tb927.1.400:mRNA-p1-CDS1	18.6868845048956	20.2598839744321	20.0955338241814			24.5654603035877	22.4751628618246	26.4375056068432		25.3950057809473	20.1916005920751	23.608228125253			15.9196750458197	14.3923371632352	18.486740802925		21.7191396227765	21.1648333961592	18.0229075458168
Tb927.1.410:pseudogenic_transcript-p1-CDS1	43.5788009277512	41.5243495382608	38.4635510767755			33.6759432458601	19.0800745429207	26.4032276443525		39.8554299301645	44.8336797476405	40.4766181111512			33.5236149875251	36.303215052555	35.737465716874		39.9572245303694	41.8782306018563	42.2210055851331
Tb927.1.420:mRNA-p1-CDS1	136.412744326704	136.62459552832	138.084128745367			123.083664899204	91.6433631632855	100.449469065243		128.772268904712	143.506922567005	139.871766959247			135.366669184648	141.905140563693	126.671501097007		145.575142928385	151.437222345144	151.909744056334
Tb927.1.430:pseudogenic_transcript-p1-CDS1	7.03702423947464	7.17788505619064	7.2507282102572			6.70198333962488	6.31166664183224	6.89562545237736		6.77672411622448	8.08342079084112	7.40686225756287			7.06344388668286	6.34125977347244	6.85388945279463		7.36904218605238	7.2557308486306	7.66948916790956
Tb927.1.450:pseudogenic_transcript-p1-CDS1	16.4892533523845	16.4735142262459	16.7397374146305			17.0649301594066	11.2295431037085	13.064874147074		17.342709249913	18.6879666633872	18.3628558562412			16.8165412084505	17.4496472731243	16.9551108706795		17.0222414636327	16.4025457639696	19.1740487854057
Tb927.1.470:mRNA-p1-CDS1	33.6716503814629	33.2599761913594	32.0571611004798			29.555319427754	58.4013701636806	54.6591373589334		34.9955567469152	34.1911103359138	31.162861125334			22.5397379361606	24.449633012243	24.9733165232495		30.4692965931037	34.1191710782911	27.5171177708453
Tb927.1.480:mRNA-p1-CDS1	20.0467922898228	18.3638783451403	18.5787366048299			17.0461401963247	6.91171675105573	10.7341725713683		16.7621690399917	18.8449149153104	18.579816563416			13.6580744516388	15.6572369600404	15.6271838827769		17.6054905586157	17.6933403297838	17.8381104523171
Tb927.1.490:mRNA-p1-CDS1	62.4517464307167	53.4100174213518	61.8468972714765			50.3610434311126	73.9694617078926	86.304415339362		67.045277898171	78.4958609362596	69.0630744216739			36.5356827157969	39.4352963119797	41.135049763769		50.5694312687026	61.9755035249185	52.5487183865984
Tb927.1.500:pseudogenic_transcript-p1-CDS1	9.04038900418782	8.08501577935583	8.7913530248469			8.944784504061	5.79914696064363	7.27904587619062		9.16009558114929	9.03159254984075	9.10886217020344			9.43513246534032	7.92638220743638	8.36785428175096		9.18320045304239	8.34024181913781	9.44712657105629
Tb927.1.520:pseudogenic_transcript-p1-CDS1	2.11987626869084	2.2839558641984	2.87673421203898			1.29812627477713	3.83892533354147	3.53500770393677		2.9094035936739	3.43967887518827	3.6668514988747			1.89536257848269	1.69416645646704	0.487500411279051		2.23121238628907	1.91974875632328	2.66065771334097
Tb927.1.520:pseudogenic_transcript-p1-CDS2	0.735560515644883	1.4088769890266	1.9963543454236			0.80075988597363	3.55210907298952	0		3.23044123159654	2.24660567507226	1.97006593321077			0	0	0.676616950137303		1.30390270124334	0	2.01425967953556
Tb927.1.520:pseudogenic_transcript-p1-CDS3	1.87527516076498	3.14287943705934	2.33273639630084			1.27593608204589	3.8487687318326	3.8819447995486		2.88254756050152	1.07392688863344	2.511292837939			1.67666689635007	1.3834021952216	0.646875545735663		2.07764716132181	2.42605612062832	2.35365874641701
Tb927.1.530.1:mRNA-p1-CDS1	0	0	0			0	0	0		0	0	0			0	0	0		0	0	0
Tb927.1.530.2:mRNA-p1-CDS1	42.4289560210488	38.7698266323378	39.9343728732363			34.1550393699774	37.5953150060934	39.4656517019802		35.6951966159915	35.3102457653237	37.8794307474407			34.3854396252377	36.5263619756595	33.5863764190418		34.0870622226498	41.3341525106905	40.8610464188023
Tb927.1.540:mRNA-p1-CDS1	43.8328973473408	45.5216882711064	43.4804798643086			46.3413210117217	37.7403730356745	39.2855103947239		46.4268722133874	49.2096109438504	46.9526569344634			39.899478917081	43.5600296532566	44.4357703421587		46.4633611678009	46.3228579329989	47.6957678453329
Tb927.1.560:mRNA-p1-CDS1	54.4597050849583	55.2451516396864	58.2427742927835			54.0973857052343	76.8281902793598	66.6731565114345		47.8353236817764	50.1505271349652	48.8780918102022			51.0598057154282	49.304391781617	50.8486038464359		51.1715584931515	53.573124153604	52.4359233505582
Tb927.1.570:mRNA-p1-CDS1	86.7934757717641	87.5622153306804	83.0657003726255			79.7626477724168	90.6946110049172	88.598670096944		69.8547802841103	72.9414255591395	69.8278925215817			83.6131304153561	83.6983389743042	82.1133505248151		77.4759143081166	83.3490918370358	74.7806069431439
Tb927.1.580:mRNA-p1-CDS1	38.3302434274445	35.4045064631211	37.2524097132494			45.1864002193321	27.0180149296402	34.5816791131935		33.7403028285783	35.1591615416047	34.1833748514302			35.635657686303	34.5364440361561	36.0177467789724		30.0238098780491	29.1229970906064	31.8995876908008
Tb927.1.600:mRNA-p1-CDS1	50.1036453563689	50.596704425682	52.9575548065082			58.8201588334467	22.3590121493604	32.0243727854235		46.6961532136284	46.0858935477517	48.0897166784466			45.8691059282242	47.7778681279296	50.1194826902093		44.005452695353	44.1542213954355	50.3760100085396
Tb927.1.610:mRNA-p1-CDS1	61.6001586946828	61.2187275165816	55.5377433301122			59.1663773174179	78.8052396384493	76.2993616835371		54.9729408526669	54.7230138114548	52.6694634861255			62.1259037250306	63.6372619274959	61.4560233819429		57.7181352489317	65.5027145783771	58.0922241569904
Tb927.1.630:mRNA-p1-CDS1	77.1397708209442	75.657513425257	84.2608552112027			77.90183239533	114.390303228424	108.510137240871		75.1641035398217	69.3182344047004	69.8647994415191			74.9577331365341	70.8738928910479	77.1185970377424		77.604953212954	71.237188588566	70.8660275625747
Tb927.1.640:mRNA-p1-CDS1	35.5607155049883	34.9480950865001	35.5417255436614			41.2898796752977	28.7731605406611	30.3961430712987		36.5186786455048	38.6997923003427	39.9357493257009			42.0418631980866	42.7393537104501	41.7307299453087		37.1023181005094	37.5672362751946	40.0877171515411
Tb927.1.650:mRNA-p1-CDS1	43.1957912812457	38.0995559757519	42.1663310325888			48.6501668723279	63.6608988061181	59.1705436071196		39.1594086094132	44.1401850009822	40.4684377113712			44.3425998244082	47.6282319111545	51.0169180403526		41.9726279530232	40.8426547907778	39.0397096888651
Tb927.1.670:mRNA-p1-CDS1	33.5750484474523	34.7786439169225	34.3913964850644			39.6096203109005	26.699153497238	27.1564306433463		35.4623655979749	39.1968762496347	36.7254459115725			42.237692777931	38.824489033268	38.9247279607444		34.5237392450341	38.9490489545102	44.3879512469143
Tb927.1.690:mRNA-p1-CDS1	56.4753717216854	51.9927575725001	52.1997570647647			59.1019868299144	49.1413909294402	49.1439009106789		55.4417856616133	54.7379948291171	54.166047775683			55.2621506713496	51.5081081006383	55.4881359518337		64.3133975797689	58.6310152955783	55.46093420907
Tb927.1.700:mRNA-p1-CDS1	533.523224805734	542.403264479435	548.792226404206			437.901263358151	262.409842733098	294.11380188961		581.173225670413	525.940067787891	527.401392310499			506.426590538435	534.959433015694	479.29028530497		556.351037717699	475.383771395754	457.638885694026
Tb927.1.710:mRNA-p1-CDS1	101.842808686319	96.5147667506453	101.211845958958			90.9024144191253	107.562250133253	106.844152907291		99.2014022098013	93.7811119565793	90.2892291987112			95.5416371973305	96.6349698909964	93.495283746526		90.4911571818939	84.8474230615375	78.5784550042729
Tb927.1.720:mRNA-p1-CDS1	68.2600158518451	69.0570724935039	65.6891916117685			70.849978617008	85.1558948431354	82.4266279104153		69.7661290451972	65.9819276550389	65.6830283130814			62.8630911278349	66.4417332093932	64.0981790763405		67.0998556747676	64.4132170945176	62.5750175346436
Tb927.1.730:mRNA-p1-CDS1	55.6109558968431	55.8026514785247	55.0164903673025			50.436634081097	57.9031169519113	58.3597052247928		49.9641577153598	51.0925427473012	51.6191837061453			49.0855264609748	47.6687227180965	46.8171447603776		50.1853849319773	50.8548181510586	51.2399392162555
Tb927.1.740:mRNA-p1-CDS1	56.8018050487329	59.3182451549571	60.8598085044083			56.4572451716271	60.2946074022496	52.0792969049533		52.7288029100457	52.3752829914495	53.8123208423199			58.0911241657435	61.5973576832617	55.3553362646734		55.0285817757525	57.1169285940954	56.6718428643641
Tb927.1.750:mRNA-p1-CDS1	52.3106926578439	52.8357836283598	51.6731805680587			53.2999213904767	38.6461287942736	42.6884458848388		50.6010363704486	50.7389240579847	51.8227787875106			54.549930032998	56.6986327889714	52.5724693115729		51.2001629361165	55.7374423042709	57.4527818462265
Tb927.1.760:mRNA-p1-CDS1	29.6733992794274	29.409844915947	28.6179054678615			32.0902948004944	29.6326075527294	29.6956324149197		32.0390243617686	32.2765296953459	32.0398561963736			30.7355925743648	30.9217017795891	31.4671279251519		29.9974623413995	31.2614205286581	31.8898015405735
Tb927.1.780:mRNA-p1-CDS1	30.7931501956322	31.4205453431995	29.5802775101436			32.6083717345955	28.0103845115215	29.0517548690628		30.883357327998	28.4717467246362	33.1395080471071			26.3805493268571	31.5550046655469	30.9521176481445		32.0568414764997	30.2473800110463	31.3276415775185
Tb927.1.790:mRNA-p1-CDS1	20.480132561534	20.6834384897746	17.3730952969573			21.6874133207397	19.6003784184636	19.8211520625331		21.0260638764762	22.6243275994029	21.4185306238268			20.8318544746637	20.7984687891328	20.8452015012375		21.8298024558533	22.0220555588207	22.0932306496024
Tb927.1.800:mRNA-p1-CDS1	33.3300858651588	34.4734588252446	28.1430508417355			31.4465080220894	47.213449761819	47.0191577861992		40.986223125881	30.5397958955135	34.1204474821365			30.3961369764089	27.3197916157044	35.564678441592		34.8590237785525	26.6765087597423	23.5276720901307
Tb927.1.820:mRNA-p1-CDS1	45.1603149371107	47.2204754764735	43.8387570154301			46.9335308343373	37.3928109674189	42.284207470493		46.4245423268594	46.994571170364	47.2308312840249			43.012690318456	45.5502181820097	42.5523924566443		45.8717245388231	46.7393631633181	47.0591441757535
Tb927.1.830.2:mRNA-p1-CDS1	0	0	0			0	0	0		0	0	0			0	0	0		0	0	0
Tb927.1.830.1:mRNA-p1-CDS1	13.8258133959177	13.5301302126999	13.327876178271			12.7746498149061	7.63045652716267	8.46585347352539		13.4911389909529	13.6974422259035	13.3598225739449			12.9017051987526	13.0506465987491	13.8934961983531		12.9339193872787	13.2270271064758	12.5565759543451
Tb927.1.840:mRNA-p1-CDS1	56.5051328028904	60.6341687139055	66.1062300622893			61.513692942719	92.4908741175441	94.2644946847835		63.5847060287225	63.4188102000451	61.2851184364946			59.1437558856784	57.9226084025897	61.1618534608156		63.7594549602662	53.3138737061907	52.9243159415558
Tb927.1.860:mRNA-p1-CDS1	203.400256342917	221.981925146502	224.905273003949			171.532293343712	215.74903085482	213.763515469567		193.425370783765	208.654546034081	204.952770040533			192.989657787967	197.180240524374	180.60893489836		215.563230402763	213.712997237387	200.647220716858
Tb927.1.870:mRNA-p1-CDS1	75.5611509292929	80.1663329295398	76.8547920695924			78.805978749055	64.5696795046345	72.4365618038219		83.7955735444918	78.3528291196848	79.1740588940701			77.0111925224056	78.8492196779879	77.5150526403654		81.0282392915505	78.460635395096	74.7625072308083
Tb927.1.880:mRNA-p1-CDS1	21.1640602708509	23.8490696755561	24.6929864397693			15.7038201544064	11.7925690326059	12.4042020893044		20.9067854581335	19.85895719746	18.9942150490687			18.3412592256483	21.8267112155441	17.5071873695226		18.824261324928	16.9003094302581	21.9850910983432
Tb927.1.890:mRNA-p1-CDS1	43.4925198277807	47.9319686908719	44.0777432193852			41.8358092955951	64.6926137238706	62.1597879554179		49.7211413840594	44.6174138738086	44.534733008989			38.2925927942674	38.2077384501282	40.6944287870517		44.213463385156	43.896511932038	36.7452171111124
Tb927.1.990:mRNA-p1-CDS1	90.8427044294972	92.3922744377124	90.8811479524661			86.0763493429254	133.557406686234	128.16686460483		97.1303225986594	93.7313842382481	90.5477326298038			78.7804296808698	77.3241897224264	77.3364152447602		87.5753210263078	92.1940142736693	81.1558653282741
Tb927.1.1000:mRNA-p1-CDS1	70.4286089920314	64.6828477016643	68.94140231987			69.6109508476554	80.5493465511077	88.4774006186904		64.2205578235726	71.8059999139485	74.4117144448296			56.1290130334246	60.4030858730726	63.9459268695083		61.7495489454611	59.4666117130924	61.1422704624183
Tb927.1.1010:mRNA-p1-CDS1	24.3531827388093	25.1386703861455	24.7390818351637			28.9307873803223	27.584100345693	30.2012909142659		29.405988655394	29.2729599176255	32.1367005355007			26.2770961922419	25.2362021751467	24.1730802894192		27.5195909001303	27.5044004109067	25.6370495878665
Tb927.1.1020:mRNA-p1-CDS1	24.8781380958862	22.2467285679435	23.2752163535531			22.406274280124	19.0100226079523	22.4749754924686		23.6071869299153	19.9879507250574	24.3067073180298			23.3599553858281	22.7505404727837	23.8955119626944		24.8398045041311	26.8854743859794	23.8031717633172
Tb927.1.1025:mRNA-p1-CDS1	81.7698106558561	79.7692733310775	83.395326167755			68.5602988085994	129.254483244045	125.695934852051		78.2920507057646	76.3979656052846	85.4711541579101			78.7858788482829	68.4399808247133	72.6477175391469		75.6263566721138	82.0006968772373	72.0897144830604
Tb927.1.1030:mRNA-p1-CDS1	27.5257023529206	29.7509908283205	30.6746964633065			33.4640703439635	41.8792108566131	38.0938200313783		34.7730901130369	32.6469084507498	34.4704185591849			30.6485922625388	31.0142864050282	30.3325310485133		35.2124903063936	32.2480066741772	30.4821699538449
Tb927.1.1050:mRNA-p1-CDS1	37.8015000654069	34.412985078257	33.0947618937053			36.7734128868748	28.0403934632222	28.7803941446427		34.8108189980673	38.9803149994329	37.815641526433			34.5138284545251	36.7881136042979	33.8078703450196		37.4076750831233	34.3684779583774	35.2186434763239
Tb927.1.1060:mRNA-p1-CDS1	28.093123354058	26.0365992579916	28.1272844266981			27.9271552389235	21.0735255264875	22.6397445163217		29.6968339362126	27.0400284355919	29.7484247997469			27.1746061191117	27.5640626936801	27.1885033297002		29.7191810124892	28.137494026503	28.9522401650019
Tb927.1.1080:mRNA-p1-CDS1	28.2222159161114	28.4993203274085	29.1059700416114			33.1606861421919	40.7381595700185	34.0819488322509		31.3047037537594	31.2352151161795	32.6412090182254			31.0019504060202	28.4071867782851	32.1782871780319		31.1219574782361	31.7074552819074	29.6074068533104
Tb927.1.1090:mRNA-p1-CDS1	53.8307062182417	44.6009147337662	50.8216768528692			52.7663032715398	94.0583604583863	85.7968515397617		49.0485841446595	46.7317505081784	44.5688738083965			44.7345261979055	45.9178470347639	51.9826027555748		42.1686229611525	52.014135151691	44.8550672092038
Tb927.1.1100:mRNA-p1-CDS1	27.0649908372403	26.6982914897878	27.6652359135118			29.8227391930632	20.3900572101225	22.1316162919682		27.7864522824864	28.0802572353393	27.7912527955476			30.2874938503649	31.9585853162857	30.6352086465874		28.5838031912109	28.8071053079386	31.0616405988386
Tb927.1.1120:mRNA-p1-CDS1	31.939230390137	32.9067971328862	31.9722443230589			31.8204664958656	41.2044652466784	43.6532270078969		35.244986928943	39.355066710759	37.1614779365469			30.2576066224093	30.1681383221029	32.6677978304129		35.7692227503241	31.8029729780637	28.943641341074
Tb927.1.1130:mRNA-p1-CDS1	17.7760457947513	19.0734131532218	19.0170518309203			21.8317205805335	13.3681153429758	13.2106168942567		17.3419285274186	18.4490676391452	18.4584764432601			17.3747320187506	20.0988789269089	21.3999270346015		19.0289619134526	18.9691679295924	19.5972039371426
Tb927.1.1140:mRNA-p1-CDS1	36.2869672257103	36.5206102183432	34.391571786804			39.8926049339098	42.9884574570793	39.8537898981591		35.4843215059503	39.309323878918	38.5135049661949			35.4804727374973	32.4687329003268	35.4619101548218		36.9681911106702	37.494087441934	35.1895292058899
Tb927.1.1150:mRNA-p1-CDS1	21.1538640601157	21.8727420281832	21.5448553162036			25.5394124963024	32.381055848741	29.580885672236		24.5406076096751	23.5006163287444	22.2113670598794			24.9800709895399	23.2935018276503	26.2713059475349		25.1170696016012	22.1689074157956	23.3168355419002
Tb927.1.1160:mRNA-p1-CDS1	26.7442613799229	29.3374798579637	29.8177286254435			31.5592716714457	38.9196311775487	35.9306908274009		29.8305744254533	30.6163367373569	29.0671131549168			29.5043735592918	29.5004450577519	32.8998632822401		30.3500510328878	29.0073315370389	29.8655645717603
Tb927.1.1170:mRNA-p1-CDS1	108.455296270627	108.050680405408	109.510859454381			99.3231689891388	156.378392201249	148.01798356833		119.868830181578	99.6897433890497	103.479888917525			106.61985396308	95.8075468092328	103.783257737325		102.733394153986	93.3622392156497	93.8369971189257
Tb927.1.1175:mRNA-p1-CDS1	124.574528929617	110.587451125328	132.513565106229			129.733778326208	160.972110897024	148.629602073384		119.41433693971	101.202096976422	121.881412401306			112.652454320934	125.609845099021	128.98123381484		120.497994964235	113.623529724254	102.288582659437
Tb927.1.1200:mRNA-p1-CDS1	25.6471135141017	23.7543213266113	25.0426403237556			25.2202119435834	35.4070928108085	30.6247327396947		21.6124031047835	24.3939578997962	21.3026741878737			23.4187473941361	22.9333767014062	24.27638675981		23.6112520540262	24.6955587107029	21.0107583316516
Tb927.1.1210:mRNA-p1-CDS1	39.2789315354367	36.489914015789	40.5925383569466			31.3897875301663	62.3750353216959	59.5529002965234		36.3101594431451	38.4169570437356	38.6132922909311			37.4865137558957	35.0175668312301	41.4089573484029		41.3337156294139	42.7839179728185	36.2566742316401
Tb927.1.1220:mRNA-p1-CDS1	81.6762525200943	82.7900609604316	82.9479393230099			66.8142810121155	117.649591559595	97.1800991132612		81.1095783964804	76.7245398638164	77.2617231847645			74.6990032884297	74.0797717916365	73.6681542553		79.0262257768908	75.526957650087	68.7469184484761
Tb927.1.1230:mRNA-p1-CDS1	29.0034111012907	29.135341808415	29.0073191687433			33.1674411813984	33.5803542135092	36.5986957903389		29.8772159311442	30.4085784772514	30.6841523554484			28.2710962151459	28.3098926706836	32.145635227729		31.9171526079815	28.2274908089322	29.3079668964162
Tb927.1.1240:mRNA-p1-CDS1	32.7922851576396	32.5820713165652	33.3300944980864			31.6449449175613	10.6852257334607	16.7647378800845		29.2480863914278	30.2568282951257	31.4386905929217			33.7802200229682	36.486646711599	34.2551666111885		29.8019117394347	32.4795459078288	36.1371842506507
Tb927.1.1270:mRNA-p1-CDS1	14.6959567538175	12.4737553694348	12.4059162894181			13.6442842322004	5.45911693936408	9.72225422467594		9.58413854793479	10.6584356796631	10.2240672125232			11.2938389127129	11.3610045871022	12.749708336919		9.88893027913009	8.85119184655043	10.1393686172627
Tb927.1.1300:mRNA-p1-CDS1	15.7214119301632	17.2450202877607	15.2880988617071			20.2061877720359	14.7158804452423	17.3952299161591		19.4057219698049	17.6628429941152	18.6729842457358			16.2236575254782	15.8724441262358	17.7743757907822		19.1521292870938	16.7728698157985	16.1206172404388
Tb927.1.1310:mRNA-p1-CDS1	25.4886225084834	24.0309957884665	24.1338087960683			28.5561008060666	24.7609199510202	24.4065145066747		23.9967068377714	22.8257221604209	23.5950820121438			25.6212013056232	24.0971971708265	28.3174397832405		26.583278505395	25.4066053505058	25.705567650438
Tb927.1.1330:mRNA-p1-CDS1	36.7924839741979	34.3824832764293	33.0011597936363			40.3390170567994	43.5329731107413	43.1083452392134		35.6316874124894	33.6162863911304	37.9943592098667			38.0035914058758	35.880082488352	38.3759844642985		36.1408510386391	37.1568079310483	35.5456620106083
Tb927.1.1340:mRNA-p1-CDS1	29.8580150092189	30.0794289056917	28.8042853760289			36.1301136169313	39.2634742862023	34.9189265197619		30.1852776507162	31.0851004610772	30.1935362989441			33.2413880215972	34.6492909178687	35.1767961640696		30.0266153677975	33.7842191969113	33.0197616376085
Tb927.1.1350:mRNA-p1-CDS1	26.5979345871409	25.2422470232365	25.4552059151533			27.6203480398683	11.5669806611307	12.8328351822733		23.8906971713945	24.8266390383972	25.5279381597296			25.802145586447	27.344678190254	27.4529508663939		25.8979772707492	25.6861085006141	28.4055275213271
Tb927.1.1370:mRNA-p1-CDS1	25.2838110186522	24.6947129885413	27.4146424670082			19.5679809194468	21.8747234618396	19.7985527824037		20.6102150575859	23.2821032238738	21.4804787021604			21.2878135779417	21.2901529014619	19.9970159513373		20.602621431631	21.5576492695361	22.6781942743004
Tb927.1.1380:mRNA-p1-CDS1	3.60475911238511	2.52689696899457	2.15170363827306			2.50830361494876	1.47158804452423	2.15400595584709		3.29685099907535	2.78085946365651	2.78692253966402			3.05685001224799	3.14358466312552	2.39291360414412		2.47037314913264	2.65386870756537	3.08689389912564
Tb927.1.1390:mRNA-p1-CDS1	19.163444490927	22.8369796493641	20.0041197620698			25.5819997718161	32.9970717625839	33.3472033164476		21.0976702548089	19.5984381248173	18.8891416577228			20.7777196484682	20.5551446771037	23.4505533206124		20.1362860244856	22.9745542220152	19.0754212740841
Tb927.1.1400:mRNA-p1-CDS1	29.7977839817172	28.9582319265132	26.3607957810659			30.5238111173969	31.8591226134111	36.1147596514706		25.9800742759635	22.3328816720456	25.4246825160586			30.4760136250229	27.0381442794601	31.0511376653217		27.9700571712586	29.0188826181341	25.3928234858289
Tb927.1.1420:mRNA-p1-CDS1	57.5365626838548	56.9481234141257	56.8479939205865			35.2527304017788	29.3830034552744	31.7434733131763		38.2067787349005	39.0516908157892	41.1854546800348			41.0739200342686	41.4576191997736	36.8205977052128		38.3257063556721	43.9547294312995	47.4756557298565
Tb927.1.1470:mRNA-p1-CDS1	2.47529920964455	2.6145968013079	2.07470955010746			3.05135977027153	1.96881403909044	1.97593492878048		1.95039267532228	3.27981425772068	2.69735421003318			2.08295819205265	2.57794402249487	2.0425518511824		2.06488345862427	2.07208376855713	2.42559029668759
Tb927.1.1500:mRNA-p1-CDS1	3.46432411278161	3.96286377138986	4.03373652451255			3.70155772854577	18.1857301502257	12.690100251156		4.08541515153787	3.18409902068512	2.57737949156898			4.21593478805919	4.89044811117813	3.33424623398487		3.52543918321132	3.91744219899352	5.59247336588846
Tb927.1.1530:mRNA-p1-CDS1	17.9412620551501	18.4596834405594	19.0545131049429			20.3975548923369	4.18427443985203	7.65649085854745		16.3393975317011	20.9882980550999	19.1423044434065			18.3936755451496	21.0297505058085	18.9802117957621		16.650381166336	17.2133066197352	21.5601671951817
Tb927.1.1540:mRNA-p1-CDS1	38.1148957378257	34.7789495987471	39.8689109382833			36.9344356608665	45.9126441744047	41.6286979258342		37.9329111489311	36.7726622152932	35.7512578554445			37.0033569350725	39.6783937910148	37.8293216002379		34.0434596369101	36.0276775803246	35.4781566867889
Tb927.1.1550:mRNA-p1-CDS1	47.8178204389056	48.6031977777368	46.8907329633481			55.9546904402847	52.3851269453068	51.0657697549882		53.0372064894593	49.54724628837	53.493990021467			51.5029122651266	56.8112496769478	55.6000921312537		51.3843335131077	50.448274662368	49.5937356697998
Tb927.1.1560:mRNA-p1-CDS1	42.8975650584082	43.0803921734105	41.4669745578346			40.7185299042541	29.93850608488	33.2496236159684		43.7702538663482	39.7998882781568	41.5242501358617			42.5312770613566	46.2404406850931	42.730317557638		43.2820264425114	43.2115348504916	43.5821797052862
Tb927.1.1580:mRNA-p1-CDS1	25.9224190993659	23.8785989017638	24.6657732259071			18.7621753415543	19.4425042968598	22.0948072292189		20.7218899134067	18.7688282059845	19.2331492044694			23.5559207213619	23.9690463129041	25.4045019788307		22.0994237626293	22.8812438688267	22.2435630173877
Tb927.1.1600:mRNA-p1-CDS1	17.468114292795	17.7745917769124	17.5253014015577			15.3137446697516	11.2068575096773	12.0018774547724		16.8924096212855	16.2237655885878	17.182060167712			17.7705787685659	17.8426204391574	17.1627174812715		17.1697633914379	16.2246482817873	17.835802464199
Tb927.1.1610:mRNA-p1-CDS1	25.5817633208599	23.2178768745122	24.5676817047517			22.5365153148372	29.1168084676713	28.8225249590101		22.1934888744887	21.0360217730474	20.7305215973163			24.9133521213197	22.4526346444638	25.1247098495634		23.1623158811271	23.5434870540237	20.6926160436421
Tb927.1.1620:mRNA-p1-CDS1	43.9308547965422	43.3972190376653	42.7165874397801			32.5108513705294	38.3646980472452	33.4692420923244		38.7137823378978	39.355066710759	38.3195572351235			33.6596543857467	32.7199545335589	34.4708905678058		38.3241672324901	38.1576007870013	37.6004213421771
Tb927.1.1630:mRNA-p1-CDS1	40.8076181722987	40.8574326817714	44.5893802866042			42.2612220566331	49.2662084471155	47.783552411835		38.9860081552302	43.9064891715209	40.690223084287			34.4719068961539	39.3567899886958	41.5594100615391		41.4535774926338	37.7093505706359	38.458597856474
Tb927.1.1640:mRNA-p1-CDS1	16.0440208198781	17.4022398459397	18.2534659427715			19.2524577713147	21.1304949982966	19.8490387384327		18.416276080982	16.5199123856453	18.2843821132658			18.2570395380341	14.9441595162828	18.2243209304788		17.5599660079125	17.988756864807	16.2537174710481
Tb927.1.1650:mRNA-p1-CDS1	23.9662923303353	24.0337839304538	26.336219678451			27.046842736827	32.6000033863426	32.4396112644632		26.2311828005639	26.4438703283505	30.6943998142996			19.5208409094169	23.3266023094278	23.5462698647781		19.90752624163	22.5965721258993	20.1583949104892
Tb927.1.1660:mRNA-p1-CDS1	15.1336606090451	14.148266384735	14.2127839772162			15.8474709865997	27.5624463474403	25.5925662591862		16.2678908777628	14.9672513217652	15.8914214860234			13.7241699543722	12.2628945717194	14.5175481429798		16.0322766255917	13.8727790195118	13.4851056248186
Tb927.1.1670:mRNA-p1-CDS1	49.6612118561685	50.4676143985097	50.9384018192743			43.2676765005197	17.6128143961079	23.4162434275914		44.365124329974	46.8766109272355	46.3778768596121			45.4063709767558	46.2099378065913	43.0702333093408		43.9464618831715	45.9089640202079	49.0378531039118
Tb927.1.1680:mRNA-p1-CDS1	56.4650866421513	54.8485283269999	53.7589705874784			56.0060884954498	86.5640026190723	82.5420713668725		55.4224270456091	49.4111655721249	56.3317452274945			51.366416350313	48.0461007507111	51.1158519473475		50.1262931303611	51.667859910205	47.0417089023186
Tb927.1.1690:mRNA-p1-CDS1	44.5400775805897	44.4287119442979	41.5451589512787			44.5704127241802	42.5645148330602	42.0578294117354		43.3826931752253	43.8857115916621	42.0922970701333			41.6648136741686	43.0917945406436	42.6020530560778		41.4419491176956	41.5092863729705	39.775472620462
Tb927.1.1700:mRNA-p1-CDS1	40.8057407515142	44.1657268260444	43.948084021218			32.0125647532251	50.2544338281857	46.7592736892996		42.3279352305224	37.1258409482842	41.9044456225392			36.0979764362211	34.2331367782469	33.6034822969		38.5786272902281	37.3165737501909	40.3613059672659
Tb927.1.1710:mRNA-p1-CDS1	45.479620242643	47.3392917557962	45.9180118682137			44.5468056991665	26.9546837567807	29.2458909752227		44.6343213614199	45.2633841200135	44.1943740581471			46.6503008785045	50.3581881545231	46.9080697921713		43.9178800428014	44.6978100192181	49.5986554329659
Tb927.1.1720:mRNA-p1-CDS1	52.8326681371631	49.1487943262385	51.7604081425925			63.079908963776	96.3116595985931	82.1963055131805		51.7202329406857	50.0982079694292	53.2672431949474			52.0868459698336	53.5569446433714	53.2045910351242		46.688643177772	46.9610912151942	50.5584104403718
Tb927.1.1730:mRNA-p1-CDS1	58.8300028550214	58.1953489999007	59.951997643259			57.8543248452504	77.9263121560021	71.3470503012138		60.5293452437878	59.6127428046911	61.0833987764112			62.2178711551921	61.5843214989537	61.7495837952395		58.8992014139445	60.1871663401757	59.255224232562
Tb927.1.1740:mRNA-p1-CDS1	8.34467961081912	9.90457260468659	10.2815271454875			8.39952913516323	15.5517342276247	12.9245040336054		12.5041327615746	10.371437044488	11.3917812080187			10.2330870645178	11.8822422140334	9.62034878705354		10.7705461144492	9.53126414329142	12.0065454217198
Tb927.1.1750:mRNA-p1-CDS1	26.9018374575345	23.2479659420695	22.1661736202059			29.7794270970575	15.0908073355669	18.4586978891487		22.9134990796554	26.9044146714333	26.2814882102074			26.8062014782168	29.000045805776	29.2453670295015		25.7306234749602	24.1395159433644	25.9615692029028
Tb927.1.1760:mRNA-p1-CDS1	28.5867838495185	26.9603467355907	26.3871870282861			28.277173932579	29.0113071634777	27.2352317682616		28.9333260239456	27.0356832598832	25.5215117379436			25.4294479279761	22.6943836311354	32.3027058235619		28.2955756256208	21.7767418446876	21.0606607309262
Tb927.1.1770:mRNA-p1-CDS1	91.0528567931152	77.5534601829921	75.7628797263228			87.7276941744444	103.201924529875	95.0377566074674		81.1917562874596	81.1378281075865	96.630517933906			84.4116396498094	76.3497109686887	88.298511992918		103.461057391711	81.7670766582138	81.3101924340914
Tb927.1.1790:mRNA-p1-CDS1	106.562716632746	97.5740004176515	97.7600713449759			115.499077237407	96.9569982668551	97.2661753746547		97.2164450284056	89.5834012935063	97.3915343064166			94.1893367332271	98.7423542017713	101.207651173169		89.5575276380295	92.9562555693378	83.7773006185777
Tb927.1.1820:mRNA-p1-CDS1	72.9841628913298	71.393550563043	67.8969519783859			78.3591761716761	39.3168261319746	52.1973659667053		79.360609146059	83.9977632309412	86.3958146643749			69.2985740655054	73.7102281347526	76.3301854691543		80.0807886750524	69.6411476197641	73.4501725550712
Tb927.1.1840:mRNA-p1-CDS1	24.9058914851051	23.3683676904849	26.2932109659555			25.3369762827831	43.1558606864118	42.1463241852631		25.2551070419168	29.846299619562	30.0749045286693			21.0869875577616	23.1600174431362	23.6606415459671		21.1450742243524	22.1575373304963	25.8906359537145
Tb927.1.1850:mRNA-p1-CDS1	19.2932369644944	14.5408219814903	16.0407707436425			19.339371322551	8.03749521133456	12.4689962603335		17.0956184539617	20.3858000627377	20.5602103921391			16.7943686753632	15.5023286335024	18.2783543934384		16.287364235515	16.4172144838124	18.7890656094257
Tb927.1.1860:mRNA-p1-CDS1	47.8864907123914	41.2743452601568	36.6269909497106			40.2831248760204	29.4317608904846	44.4575106805447		41.2969058667769	58.503445742698	48.9702103398106			35.0303619415997	44.104179509565	41.2460169400025		41.6716659213688	44.6047746749807	37.7502409327923
Tb927.1.1880:mRNA-p1-CDS1	38.8807915776611	37.9572340322689	36.1237830274053			46.2189289863976	33.999390818156	34.616248068828		46.3223795993337	46.8558862973086	47.8209402448858			42.3970885641291	45.4504464526131	42.8991077811084		44.4252472625489	39.766319199975	43.1898750814911
Tb927.1.1890:mRNA-p1-CDS1	29.8456026756472	27.035450136236	26.1632855873856			29.2696479512182	18.5858438985018	21.6797898739046		28.5114619133181	28.3062755034955	29.4330644841452			29.898538138297	30.3742140709996	28.956902089025		26.9841276891776	27.4319843563131	29.0824812453794
Tb927.1.1910:mRNA-p1-CDS1	34.4282049769036	33.2635969013628	34.1663598735841			40.4679495670836	27.1150909109397	29.5394038901314		37.5028824789634	36.6898008619227	36.6660722374859			36.4475288213128	37.9301997703889	37.6073267035409		34.8397830578443	34.018740868604	37.9216249119446
Tb927.1.1920:mRNA-p1-CDS1	29.6803660554898	28.8867595317954	26.4584700350485			27.2149660794024	17.8521608478256	19.8917955741575		30.181968574663	30.8806623957048	30.5479077320864			26.234905554654	27.1051890897096	27.1687729208979		27.2049563594256	28.3206374787465	26.9160386588919
Tb927.1.1930:mRNA-p1-CDS1	13.5523985501307	14.2030228279092	15.6830224289246			15.1934813075575	4.03673221855372	7.7312132960707		14.1040352228534	16.4561544825412	17.1094075496625			14.2318217096911	18.1060225557568	15.0677748503373		13.6005043980756	12.0268557588807	17.1244441488155
Tb927.1.1960:mRNA-p1-CDS1	69.3346708813791	71.4850074083193	70.8963289012876			62.5832126967919	120.174479824152	100.479602055691		78.7276665670511	73.5055967573149	79.2102028148664			68.8505196744936	65.9057843990627	69.1381368563668		73.1590324407778	71.0219646117778	72.8617939920618
Tb927.1.1980:mRNA-p1-CDS1	67.8915024772297	62.9150167707676	65.1390746772547			64.4199356772474	92.7442697828061	81.2399765672975		74.5105026394754	67.0996180029887	72.7593564480389			66.6572571932661	59.0412464014926	66.5579776631741		75.3122937291233	72.1723485932035	62.9417113814562
Tb927.1.1990:mRNA-p1-CDS1	42.2337409636102	42.3972856722904	39.662912715359			38.9756796760833	72.8842802353307	61.9333839767179		45.1937104963053	43.5435079836869	42.2029702174749			38.2400115198333	35.9533949078071	37.9619509963969		47.8840248275695	40.2713124787515	38.2574380339258
Tb927.1.2000:mRNA-p1-CDS1	25.2096649452837	15.9184802656252	18.2955937197479			13.2697352532773	54.5825383787169	42.3092771587166		13.8699204047508	13.9610495522347	15.8287548573125			18.0813282345025	14.4418804925407	12.2318285011834		12.2770059532652	17.776374847513	14.1608559288561
Tb927.1.2040:mRNA-p1-CDS1	10.5962199227715	10.5023986394575	9.83742217213438			7.65672359516651	9.11682311314794	9.79140812901329		10.3233970116877	10.1048522066428	9.87312146282273			5.79195668641537	5.96223339451799	7.57634858266542		8.07938842972149	9.24269493418552	8.15170746663813
Tb927.1.2060:pseudogenic_transcript-p1-CDS1	19.012640284821	22.6492289866342	21.8152344412956			16.1544603083376	24.1852296013112	22.6118596234576		18.7365591432599	21.2450754055746	14.9039770599423			11.6090957932065	10.9469217187101	13.2234486559442		18.0845635520272	20.6372991304753	15.6615988126207
Tb927.1.2070:pseudogenic_transcript-p1-CDS1	4.5172069313721	5.04709462539529	6.81109129615111			3.82480604359169	2.66617128066743	5.77217282285822		4.62903225892304	2.29946698507396	4.2568875654868			4.93630459778359	2.96210822976861	3.46268674482031		5.56076152000837	4.93488356772514	5.72681673593444
Tb927.1.2100:mRNA-p1-CDS1	128.7128295855	128.182625549568	134.716497550246			107.870105929867	75.1882700621603	93.182093162312		135.729790689927	143.1971179589	143.402593574281			117.259241578958	109.27992865404	100.384707618801		128.999971080201	120.6445770299	127.453876357058
Tb927.1.2110:mRNA-p1-CDS1	16.9900478694197	15.2243288689763	15.088112929834			13.7020216506205	8.50633909192043	10.7465519202731		15.993285476604	17.1702512794688	19.8246898374196			13.9061475857966	14.4690096362599	13.215329597118		16.7750996132141	17.0992555770025	20.5544927473934
Tb927.1.2120:mRNA-p1-CDS1	47.6970352921104	49.4413953461545	48.626979446987			53.5405757320159	41.0077181411349	48.8626635277425		56.4141692076052	61.329576477757	63.4712420055404			44.3367455006185	48.6899065940308	48.9342670677745		53.7019353995024	49.334662104859	62.1590094830756
Tb927.1.2150:mRNA-p1-CDS1	18.1542595350652	18.9798712103264	18.6137625020111			28.6569814512265	32.1453274974087	36.0494708355244		22.8559444868135	19.4068490229646	24.8517064293444			20.8305052175974	22.1720453487113	23.9359244488288		20.6497498714637	14.5614985453032	17.675962010487
Tb927.1.2160:mRNA-p1-CDS1	36.6376516380371	31.8126575079442	34.9133420256906			39.1761077038549	107.100155851099	93.4827622975267		44.6244767381457	35.3111533204105	33.7267267141019			32.7573995255417	31.872812154285	35.6489327469287		33.3390999833173	29.8293785763056	24.5247648004521
Tb927.1.2190:mRNA-p1-CDS1	31.2768915596895	31.3326021223768	31.5084408377822			32.8934570094111	17.1370973880636	20.6470753959973		33.646486928314	35.3525509161185	34.0786843885231			34.2381039465055	34.6892585165265	32.9014669020141		33.4001987133134	30.930688843656	37.1378168145643
Tb927.1.2200:mRNA-p1-CDS1	64.2418027094037	63.6615811553183	69.1140969508667			58.0550917330882	152.839818763842	121.17535830684		91.7219930152607	71.9697515677218	86.8050756927908			60.9863213388961	60.9930231420378	65.9386820825667		85.7391834364081	68.7984379882367	62.2624842802174
Tb927.1.2210:mRNA-p1-CDS1	169.245787736109	171.24259402987	173.743323638078			129.286323408106	120.965459885625	124.765786984865		143.490325978006	139.902262493136	137.665819454062			135.955872856311	144.174505060211	134.831304972815		142.066126130922	140.559911683588	151.557781342024
Tb927.1.2230:mRNA-p1-CDS1	486.490233944098	464.25905361787	465.177395203396			480.733614447863	594.141805331137	549.194314226462		428.825442327191	440.035768817076	421.578222078611			398.052890550012	473.101237827156	492.920904763333		430.8872660391	409.138712768995	423.027020761815
Tb927.1.2260:mRNA-p1-CDS1	415.303125290913	392.231353745006	433.167942098554			297.599331776384	473.058956774366	401.565623153306		321.98056250802	277.395315334018	260.169938010481			309.11450067834	315.369587104019	299.007439757215		299.30585006002	296.172931206306	288.173418152221
Tb927.1.2310:mRNA-p1-CDS1	194.825461910475	196.342662609624	216.138630464529			127.979224442719	107.360523337179	107.939631787449		149.267921174637	127.769457198415	128.864201653464			146.643149717995	153.165679714285	160.899510742651		126.464074212813	129.519049426611	136.730931135288
Tb927.1.2320:mRNA-p1-CDS1	49.1513881625502	54.0718121330436	50.4719329381454			58.623463260545	72.0357784032839	67.1792113921883		53.0650800910508	52.9641215530584	49.9404825726506			51.9480942374826	51.6470152882733	57.0132583264296		52.4889223755755	50.0980588909749	45.9547007306627
Tb927.1.2330:mRNA-p1-CDS1	1695.47363019139	1711.35460976661	1679.76168790556			1178.7149369844	1305.05609904322	1207.16069221268		1446.94452562091	1251.9248159425	1313.21719315572			1691.9480308738	1513.89584909472	1428.54457426415		1558.02244733193	1518.73577542426	1467.23888791981
Tb927.1.2340:mRNA-p1-CDS1	2000.27708232885	1980.77195211429	1923.61844097253			1403.95707238062	1875.94267274065	1593.21675334217		1721.23483474686	1514.62973578787	1550.44043658589			1962.7792521001	1799.35787451959	1616.7223125075		1792.69601452072	1798.74724704613	1755.76599154631
Tb927.1.2350:mRNA-p1-CDS1	1355.3291945414	1383.66508760333	1363.89156345008			954.357562160365	1026.43764385941	949.195382999333		1173.21312432254	1035.51279049059	1049.48184288695			1364.27840077252	1224.32135211796	1160.39348742938		1240.36614219054	1222.61344638174	1185.67600025537
Tb927.1.2360:mRNA-p1-CDS1	2000.65462666432	1973.40495927454	1919.26356180309			1409.8139577413	1878.2216807742	1605.20039709653		1724.71685016287	1507.92719651169	1555.70702139997			1966.70337597837	1789.56336657326	1624.57975138199		1787.38376490934	1797.47732474936	1765.97543607246
Tb927.1.2370:mRNA-p1-CDS1	2334.11117974206	2353.63714068277	2295.07895558362			1644.0992299021	1613.2524773612	1544.69077823302		2012.21340361114	1789.46199095217	1773.62560413837			2251.75465289548	2102.99097395519	1943.98464652981		2068.32964074529	2078.93622994581	2011.81649924707
Tb927.1.2380:mRNA-p1-CDS1	1995.41619900976	1994.69240484215	1924.55772863653			1409.76258155393	1868.23962558723	1595.34428429856		1714.43661417276	1549.80004940914	1555.62275604294			1960.71170295994	1810.1736107826	1634.65116474598		1814.15415665169	1789.46704564665	1753.52594464606
Tb927.1.2390:mRNA-p1-CDS1	2151.61579311784	2098.11678572826	2148.62255530513			1424.77417002739	1628.320475939	1470.61933790936		1761.06738060284	1483.92615481466	1586.62498903337			2036.27882860736	1840.98146834914	1766.23599911191		1844.43806788868	1807.08377203147	1753.46079308229
Tb927.1.2400:mRNA-p1-CDS1	1443.54076664563	1456.13359086428	1380.71017118212			1019.09805275888	1263.70995460637	1106.01216432891		1252.15761513374	1101.73890231201	1116.22105183483			1447.45317763488	1332.37801698361	1182.1321435984		1321.99723596358	1282.27961758226	1274.93130884255
Tb927.1.2410:pseudogenic_transcript-p1-CDS1	1131.97859620976	1159.67013095095	1126.23664945624			821.673064995642	764.27415621714	723.195532975906		991.601165058458	867.601668284988	866.437186388244			1172.42469671934	1027.81864341604	992.017430664139		1035.82899855239	1015.91504393998	1000.03964569582
Tb927.1.2420:mRNA-p1-CDS1	30.1288911775446	28.0462037900295	28.5655373192628			29.7819340642057	43.5324011363213	41.1356994279851		25.2996476567182	20.2448364505099	21.1958317823599			34.0495997679679	32.1243705615443	34.1443084668158		26.1701375489659	28.1888532072554	28.2717088353645
Tb927.1.2430:mRNA-p1-CDS1	1561.63888877472	1587.1892972012	1556.0886874795			1180.33799938526	1285.79456290288	1399.55376032681		1303.72893620713	1194.60741914868	1217.3929321707			1321.66709025664	1289.11576475947	1220.51094106297		1189.42199019761	1189.36315020018	1136.01239568075
Tb927.1.2450:mRNA-p1-CDS1	1535.85035666652	1558.68056618818	1536.79059547374			1186.7500542931	1278.56840668425	1338.48072578764		1281.7764004945	1160.81612259564	1183.14220876968			1264.1661744195	1246.83940662937	1216.26441229383		1187.72886280943	1164.81472114078	1130.92664051973
Tb927.1.2470:mRNA-p1-CDS1	1023.10429542866	1059.0917344786	1044.97728055079			803.239851292131	862.372558091863	897.934711653796		906.485917356373	793.973917570126	803.683986857961			898.380645455512	872.302189417587	847.255705457751		797.604093782573	787.362030032784	820.695575697733
Tb927.1.2490:mRNA-p1-CDS1	592.181107669925	593.195039420793	582.975197308377			460.281563113678	478.925034490311	504.694669117433		492.603715385856	445.850632217885	449.380860556122			491.604364607627	475.843897619825	471.803989454696		458.837522197228	449.779941826637	465.855172749103
Tb927.1.2510:mRNA-p1-CDS1	1387.96426821884	1434.58373707265	1418.55377803545			1121.58971252701	1173.55851950708	1241.67191084666		1177.18724945601	1096.88007228304	1118.19374157355			1222.32144853801	1186.39987241376	1149.19854414663		1134.95972587777	1074.03495998822	1079.19724516768
Tb927.1.2530:mRNA-p1-CDS1	980.600973991059	1009.84938091065	999.180315940098			789.722546351292	823.781808924265	838.472716395039		850.97536526776	754.34815254749	784.49789698602			890.552550477684	834.879783517246	813.42990733111		766.140143152198	759.024246152131	756.615060668926
Tb927.1.2550:mRNA-p1-CDS1	1304.23113310207	1350.58207510378	1356.9150961066			1040.48588288197	1105.75564945564	1183.08866428631		1134.40077857662	1042.42503323353	1055.80341969369			1157.27709572224	1137.2340336995	1070.41811387766		1056.65258417437	1043.55536686078	1033.42544871853
Tb927.1.2570:mRNA-p1-CDS1	118.439460363483	119.080920278001	113.373836554703			112.448519491149	67.3397491544139	75.3670785161599		111.771294828155	115.854460712882	117.344181541631			120.330698918597	119.592985331337	110.824762876609		114.439680111668	113.79930814378	122.828858566023
Tb927.1.2580:mRNA-p1-CDS1	84.306693573298	91.5699245028646	84.562493613186			74.0421220193858	115.796970800025	90.8783651823974		72.1687064487875	68.7529073426636	72.4914964619892			85.5368678733114	83.5573767285545	76.3183118732759		72.9661330705822	79.0449315182105	76.8084113980353
Tb927.1.2600:mRNA-p1-CDS1	17.7228241007551	15.1686277022145	17.2758368554571			12.6191606581503	2.25144158907749	5.31765741794453		10.490229220927	11.7526400172755	12.1733165922899			14.5610237012737	15.7990191322052	12.5721101573416		12.1421059177907	13.9799668040937	15.2737974502108
Tb927.1.2640:mRNA-p1-CDS1	67.2034834748279	55.5866012034132	60.9190553285323			58.3098789695344	86.2839585729818	81.7621947252889		58.6178245296971	65.4579198964235	63.8181964424943			52.7920121953045	53.8023472350605	61.3260999351719		58.0236702053287	52.5975051105501	54.323973175353
Tb927.1.2670:mRNA-p1-CDS1	134.503107597173	135.250820443646	125.700412520018			111.501919375301	100.886808390943	108.092358539182		128.49488517508	123.395035244752	133.493047447078			116.102250826805	116.1335639857	101.087098900669		126.129755364143	127.737990690686	134.74508996312
Tb927.1.2700:mRNA-p1-CDS1	49.5134239071322	48.1640538547889	51.8841646383612			46.3310707748246	57.8967851093839	56.7273977277102		50.5112105370608	50.2507201239398	48.3744656884747			44.0838969554329	41.8610996786035	45.8798972831545		47.2894736368205	48.1828912307854	43.6324913063384
Tb927.1.2710:mRNA-p1-CDS1	13.4739439553493	13.0182996289958	13.4329856118536			14.9934998817668	6.49230019643042	8.90563806955268		14.6428571455729	16.0597694195642	14.9097753703454			13.8633229775416	15.6921209791313	12.8064446276688		13.9813432503068	12.460890211737	15.2715112958252
Tb927.1.2730:mRNA-p1-CDS1	56.0020552587321	53.6325736048042	51.8058638915231			48.5373273982551	61.574560037642	58.1574866276036		46.5511131390288	41.7520589895471	45.5982396747845			49.3725267165	47.4597880804828	46.8161750597819		45.9616519774889	50.2487477288899	46.2920374801055
Tb927.1.2740:mRNA-p1-CDS1	44.4796168108667	41.9923613673762	42.0626931310764			52.6796202763208	64.2484439587097	57.2770571370435		45.4535045882787	42.4088424978686	48.9500579898765			51.4946320541515	44.7218917684278	46.4021398415458		43.5901916929545	38.7575943359934	41.9351458096888
Tb927.1.2750:mRNA-p1-CDS1	155.377365964537	142.759254429503	158.609762106525			118.858353489044	207.972833464004	172.447932441486		138.140548476342	122.207372609108	135.89957780693			139.598640918224	128.000174909158	151.518156674238		135.25483020205	125.408439466326	125.122474057777
Tb927.1.2760:mRNA-p1-CDS1	377.226403391776	396.209577453494	417.448200756209			343.441700568374	423.430096811261	413.166054688799		400.863752196587	350.618288316211	353.315771969247			266.005409246592	334.049157271603	314.982995998129		316.934139474582	307.917596573432	298.72884563077
Tb927.1.2770:mRNA-p1-CDS1	27.8256716846553	26.0415567216736	28.326159800536			38.5692738147546	59.0019384782264	51.249465137605		34.319440014882	34.0271785291266	36.7680622188347			36.7279278860743	34.3288058765572	36.669624067466		35.7072463742716	26.8859862952404	27.3271220384515
Tb927.1.2780:mRNA-p1-CDS1	15.3585035666652	10.3505496127154	17.7542446453006			8.05030605365489	21.4263219282728	20.9337467708991		11.9913978516863	5.64646893001494	10.4107039759449			10.9346626090297	9.79141331506847	9.1568827251915		14.3690077677016	7.35903689923925	4.41346676449347
Tb927.1.2820:mRNA-p1-CDS1	56.5131256813228	53.5901854394138	55.7369089170998			50.2847777706504	39.9424601855244	45.2315594710038		37.7313557019706	35.6188492404642	39.1086748732178			49.5932648335031	45.4012262552781	46.6958950610838		37.0603891808215	41.5509480053524	43.8921476263471
Tb927.1.2850:mRNA-p1-CDS1	24.173244511086	24.6521109902266	25.3564516706636			23.6132195471795	17.5103202235119	21.9996687925414		16.8715111427823	16.5622660333811	19.7147384148361			24.1248744125286	20.724551263025	21.6652125733857		17.4299642866051	18.8990886370968	18.9344522708766
Tb927.1.2880:mRNA-p1-CDS1	40.8331832957535	38.4798179162166	43.0882360557431			39.5805924036307	33.1276328552927	34.6524837674867		30.2137776077376	29.5826016801054	29.9512372071548			39.6337222491541	34.4123944227904	35.9985085477338		29.3298236251345	32.6930567300047	35.4834617359736
Tb927.1.2970:mRNA-p1-CDS1	59.1575289201846	63.0230034484005	66.488568003656			51.0508741879626	61.5564683239852	66.1860237607249		68.9535719077865	70.4269949072247	68.003166585243			52.737792312169	49.9481003116853	51.0804707255477		69.0434956662416	69.5384296470623	64.4046620610473
Tb927.1.2980:mRNA-p1-CDS1	28.0358987407299	30.8672702569485	28.8200654098334			28.9510905218561	19.9872406047321	21.9859478267674		31.9788156053532	32.8903859805355	33.8912454644216			27.3104233344133	28.7000287436536	29.9754971939669		32.269016104168	30.431135904668	32.7026878084853
Tb927.1.2985:mRNA-p1-CDS1	99.1149220070984	112.048413869706	124.560412037188			84.6783358207872	153.164072836138	134.404169608614		127.938525059027	120.431679975843	121.188904376299			89.1957150807039	89.2247836719443	95.7310466724566		145.905395195694	113.953571379129	112.106776103444
Tb927.1.2990:mRNA-p1-CDS1	44.9100957952079	45.2819936843828	46.9555526462138			46.4214177409162	51.113636645026	49.4559767462492		51.7860215149808	51.326720386346	52.3384052948902			42.7028656058817	44.808509574951	46.5373837733948		48.9357864027117	47.8157909745691	51.1569555098175
Tb927.1.3000:mRNA-p1-CDS1	73.2037856103457	77.203312623248	74.9417220571134			69.3203725606998	97.3877249316655	89.3612561831574		82.8499960131245	78.9740429178937	85.2961962563422			75.1525371767233	71.4311542091844	66.5586247004791		76.1893320319558	84.3641450979785	85.6151996790516
Tb927.1.3010:mRNA-p1-CDS1	35.056459213456	36.8045506195045	37.354483721608			34.6151538912569	43.6899892897086	44.880578071993		38.8796160238155	40.8725633003763	39.1601220307481			38.7066194667786	37.0693682954622	36.3504747018805		42.3750899315597	37.5251693896864	37.3241058580606
Tb927.1.3030:mRNA-p1-CDS1	91.5146645375831	92.7865437641188	89.9189274992675			74.3439304207892	107.161253141541	100.291848850688		87.3474124088663	94.836929732127	91.246650920942			81.8224502574625	82.4672478077966	77.0288644457271		92.0846105521961	92.7556305573177	87.2234015665871
Tb927.1.3040:mRNA-p1-CDS1	47.3852969820235	48.4710871114004	46.8566219180482			41.5597335653842	55.724857981209	55.0379873589138		47.2216601285849	48.9237763521732	52.0722593342758			44.6892050763786	43.2793888491561	45.2534399307698		55.3942132819727	50.4270535862999	44.8340014278912
Tb927.1.3050:mRNA-p1-CDS1	70.2026837137001	70.0777930193597	71.1961751498272			55.1108692237673	82.2617716889044	73.70033949643		66.3474942519364	66.7221826517219	68.1502093895697			65.5262381429812	62.7199970258595	56.7282900462438		67.0846297801295	70.4102137609355	68.7402084564359
Tb927.1.3070:mRNA-p1-CDS1	97.0211427000486	90.8929842993031	100.266173682109			76.3971352081798	59.9654355341153	67.788174552504		85.7627526001873	79.9444318965326	85.0538690859055			89.1873391097131	85.5481660239937	84.0802792675451		85.7646726027957	84.1489871521705	93.1700517952
Tb927.1.3110:mRNA-p1-CDS1	83.9634503496765	95.261567334272	88.7575366364278			109.275328694763	182.643906235277	168.138072468392		106.173835145139	112.629034508277	111.900210742999			108.954363329706	103.419943069492	105.972130626646		113.238401080851	109.915827729063	108.058127134423
Tb927.1.3120:mRNA-p1-CDS1	18.7567931489445	18.3682337444343	20.3129054646851			21.1800989840025	16.4995466440363	15.2773491385684		21.7893261071186	21.8482401900777	21.6050564008781			21.784925757264	22.9893220260813	21.6517424043937		22.5086203802132	22.5338785052567	23.4493397692598
Tb927.1.3130:mRNA-p1-CDS1	50.1284491411988	50.581501660033	48.5925956705074			58.8910850540447	44.4184135359193	45.0598899243604		54.2610752788807	53.3591313886412	54.960899404714			61.4502609179541	57.9931422918198	58.5124806139737		56.6063279690772	60.535437533142	61.2952648880535
Tb927.1.3150:mRNA-p1-CDS1	79.8179311176089	76.7745875556162	88.5441868499644			72.0945583613513	95.9417695694718	90.6872485724613		80.9468339457176	81.0136285019112	88.6229224159825			81.7107995920995	84.2692364441117	75.858489243008		84.8942925387944	82.6809439855704	82.8479487798515
Tb927.1.3170:mRNA-p1-CDS1	98.6396266649927	99.4731612677115	94.3462275837228			81.5806844615292	100.856681273732	100.243401356971		83.0899044359598	80.2684308678595	86.3824552762526			88.8160865131517	88.6575449326578	88.2343881643102		92.9265036232509	88.5248850526133	91.8835929632148
Tb927.1.3180:mRNA-p1-CDS1	1045.96285004408	1051.32011066295	1063.71083135757			910.701930432421	969.011295558314	934.056304579387		885.115053927598	815.511441177872	829.881831225323			1076.42853079123	1014.31048953648	1011.59260342871		934.525693162549	974.168278901579	898.344470332445
Tb927.1.3200:mRNA-p1-CDS1	101.851938067224	112.357939874871	112.485275024574			103.348523661786	148.577362297144	138.350142299228		134.363072775089	122.379290219139	135.623953411082			120.360326172616	114.737217803988	122.150694268481		160.961502376458	142.705647978491	143.928834668796
Tb927.1.3220:mRNA-p1-CDS1	43.061971610656	46.9018843331945	43.8724413763941			56.6200220497984	49.1135620402824	46.6011076290381		48.0343622979828	51.5478202880578	50.8552475667904			55.0376113160268	53.3184103874314	54.4930059448595		50.9486550801366	52.6708596046674	49.443662695416
Tb927.1.3230:mRNA-p1-CDS1	42.4837563742716	41.77044793723	40.9680165485439			42.325080844514	45.6068976368612	42.8962731709896		42.2619315871016	39.8552867105696	40.1359661560691			48.8788794844651	43.2818758969158	46.0675973495019		45.3124399613643	42.335018139618	42.2600683044458
Tb927.1.3250:mRNA-p1-CDS1	40.6367038971025	40.7419509613594	40.4179937147237			48.0981020033997	32.7143422492707	34.3028255806353		45.6286584449766	45.668705526059	46.9909169315028			45.809662625482	48.8424130236437	47.5295677268581		44.172375936383	43.3929417162038	49.0576797360109
Tb927.1.3260:mRNA-p1-CDS1	51.7624888357179	53.946101497951	52.6581217475707			53.3233094816049	33.4090258756852	35.2882565548792		51.5131260388089	51.7207438985104	53.5289986897629			57.741826714041	59.9315441383364	56.546818373372		52.651895112872	54.1924625075933	61.3956028447025
Tb927.1.3270:mRNA-p1-CDS1	38.7096786714651	37.923044698596	39.1040285379904			36.5135971689686	30.3611849186051	32.4722696106978		34.7817923569507	35.4333070507011	36.062431335159			38.9388421397133	41.1809911512513	40.3410599382849		38.4558365204965	40.4504955875947	42.7639992708999
Tb927.1.3280:mRNA-p1-CDS1	48.6725063427715	53.4227145581099	50.5426219198515			53.6318466486624	67.6930500481145	61.9134251594673		52.1203490453381	43.0465694527238	46.7786422844795			48.5127265530734	49.7064094310874	49.5219167790969		50.7927018522034	49.5858914877311	53.0821370309352
Tb927.1.3290:mRNA-p1-CDS1	55.1506763565369	52.7139374134887	53.3087839835595			52.3845944010191	44.5583170690825	46.4937139954026		45.1268795543429	45.3887037347005	45.5591856896945			54.2079207220986	52.3797475261535	53.4096380822234		46.05255137086	53.7529651770519	57.2913294088325
Tb927.1.3300:mRNA-p1-CDS1	61.0616335959912	59.4141017061957	57.5405881912911			58.0417915975251	50.8094007308698	55.1219362996614		56.1882151627199	54.7780623133884	54.3832977370519			59.6412309650985	59.2435783545503	55.1570697290622		58.7555285370689	59.2263382062485	62.1605613131358
Tb927.1.3310:mRNA-p1-CDS1	161.88146051821	155.839614774346	158.732527525651			132.631790599703	246.412473985077	207.5791984644		156.779824926013	130.17437112143	138.501605001484			136.670718656385	136.753590258734	145.962054958868		141.463135553667	135.778593856319	139.299724082769
Tb927.1.3320:mRNA-p1-CDS1	13.0425387431204	13.7747915898544	15.3281987931477			10.0849987924907	20.1313244490915	19.0646622377831		15.0963133668551	10.6103976596984	12.8410773779948			8.71866786102036	7.61332341436957	9.97913341888216		13.8828383319523	10.6600905940409	12.0721296793498
Tb927.1.3350:mRNA-p1-CDS1	2.85322518489002	2.60238424724659	2.58127345299994			1.33119955566317	1.96836617420438	2.3750469067302		2.38682282079744	2.90484682827814	3.7602744669989			1.70069556206209	1.47004840490109	0.624901004903879		2.40848269656413	1.546803934235	1.48824282054857
Tb927.1.3360:mRNA-p1-CDS1	2.81733555992285	2.31268486877951	2.91291954803947			0.876303271442841	2.13796753638426	1.85145166016207		2.82815987068074	2.7658683075182	2.33558131075616			0.539776017339114	1.38557735590592	0.740448737886105		2.14036858505982	1.24964777534251	1.83690348133746
Tb927.1.3390:mRNA-p1-CDS1	122.491132740274	136.107889240502	123.720896601354			90.3237500828906	187.063216457313	175.785680323118		158.398641100688	142.893768934427	153.286438909618			99.33865624625	104.264392443542	92.2108523334359		153.340557546832	156.842295631639	149.079931128325
Tb927.1.3400:mRNA-p1-CDS1	72.0386953007866	73.5433788271886	65.9994746597042			65.6188408274563	98.6552625049043	92.4075393172547		77.7299539314668	79.0195404656487	73.0744360959617			67.1882342039882	66.5416455901592	65.2007425065166		81.3523522487167	80.9914575310559	76.1601176545155
Tb927.1.3410.1:mRNA-p1-CDS1	0	0	0			0	0	0		0	0	0			0	0	0		0	0	0
Tb927.1.3410.2:mRNA-p1-CDS1	0.683968094707867	0.532211046956942	0.309388248589362			0.651520067545679	0.412870393253291	0.471953208762756		0.675867864887131	0.39169277300859	0.496135508898103			0.343985518063804	0.336378356085948	0.511191563530587		0.644112256225418	0.530912481708643	0.429224340528954
Tb927.1.3450:mRNA-p1-CDS1	39.4305015810848	40.9090203492989	36.3788527330832			30.2296967559666	15.6597778273361	20.8395845576778		42.4648026037267	45.5320593351292	46.768337105536			33.4724740718624	32.4790928687066	33.099554439545		43.9005271212176	42.425962729705	44.8181256220566
Tb927.1.3550:mRNA-p1-CDS1	10.3140133842074	9.98986678208147	10.3382635745151			10.0160982440603	5.88635217809692	6.73948749921632		9.72859801669265	11.0972445158789	11.0392247667735			10.0600013781004	9.74145712468547	9.64922689055697		10.1285299114438	10.189435706639	12.3032161744526
Tb927.1.3560:mRNA-p1-CDS1	37.5390676090546	39.6779455951152	40.0000867786857			35.3425454522911	29.380782089866	33.4492749356024		41.3026459636064	40.6633032955198	38.8796075933728			37.2412209407109	39.2254160931108	38.4280924659967		38.2279880291199	41.4009558580758	46.2721501901622
Tb927.1.3670:mRNA-p1-CDS1	27.0673907395709	30.013618265531	28.8390254483859			25.3686115136184	39.0403651812016	39.5531271052046		32.4347158278281	35.4957403648321	33.2602681338474			22.7315758263736	23.8026554177835	25.2831095653547		28.9953993543294	26.2822746401402	29.7249059150883
Tb927.1.3750:mRNA-p1-CDS1	1.99500945610159	1.76363018770236	1.8048575257187			1.16945508527084	1.33395750798599	2.25903742132005		0.269590779039711	0.937432583843101	0.548027933459111			0.823255508459656	1.20757409846682	0.564658749754872		1.36018627108118	4.76484403547865	1.54088450304999
Tb927.1.3760:mRNA-p1-CDS1	4.84377841743443	4.19279331013812	5.39335322431762			1.82531292785255	3.77857541563426	3.25661453586586		4.90914213360522	3.55630811010347	5.73813963952656			1.9988212345134	3.11517204659072	2.91329394251258		4.29319928706323	5.78439581599591	4.08129472185371
Tb927.1.3800:mRNA-p1-CDS1	45.3582179510029	43.4390836479273	48.0331630692854			30.8776531855106	72.2210132620352	62.0032849927902		38.8114439396098	42.7780877305654	35.9951973437924			35.8387549094827	31.0112658762176	30.9422136043559		35.9432958908673	39.3021091541788	33.7001138691527
Tb927.1.3810:mRNA-p1-CDS1	80.7414443702094	81.8836977299964	81.8175305698813			73.888298569385	155.453209794287	131.052175032695		91.9794721578214	89.1122639463579	78.6940937508434			66.3582494484169	69.1872593750706	67.9468806703997		89.689108945854	80.4628579974671	80.4594086866822
Tb927.1.3820:mRNA-p1-CDS1	149.477973145715	165.716527332409	161.873547869223			147.477262880173	288.431256726749	246.34255178628		158.42180230831	173.089231264522	163.010704319378			160.689440544879	153.134363893448	152.728603662709		166.208671939832	175.298849122177	144.144831992236
Tb927.1.3830:mRNA-p1-CDS1	585.90782520858	587.39279452527	580.529774318055			481.589902409545	423.735064070488	431.95219873793		599.138458656676	566.700738924292	562.486226331892			552.776806809368	556.909638434827	503.036881006438		647.084233548526	599.38629323557	569.435849502649
Tb927.1.3840:mRNA-p1-CDS1	32.1017902418001	32.4850079519002	33.2496634394349			35.7847778551494	36.3072132296552	37.5134458015395		38.6403137741327	37.9694773887827	36.9328152845147			31.1719175215477	32.745054365147	34.2578926311321		37.658206293696	32.753746199073	32.7179611880845
Tb927.1.3850:mRNA-p1-CDS1	1015.20972650024	1072.88591745837	1139.65954456247			769.337474892554	794.712047303992	776.656542524504		767.851951556188	723.303017851273	696.162928472739			847.648264265868	764.274205981733	763.800297156846		829.439069241841	856.918963378081	766.587446185713
Tb927.1.3860:mRNA-p1-CDS1	30.6535362817352	29.0284633719602	29.0857971650657			33.5865636366235	30.6508279096171	29.8279348273008		35.0340395814801	36.3758312790969	37.2508437627619			34.0653572306509	34.3012800712639	32.1281521048713		34.5209066804239	32.3785182253088	34.8769432423612
Tb927.1.3880:mRNA-p1-CDS1	37.8758646646278	38.0129278748126	37.4969256061315			43.1037343914712	24.5733188884823	26.818351866847		42.8418216543814	44.908846008838	44.5199383798284			42.1275822477704	46.9128293716374	46.02902869136		41.2072265641495	36.697797931937	43.7149207550604
Tb927.1.3890:mRNA-p1-CDS1	82.9548803755062	79.3189048050439	77.4306160724998			96.9018321273275	116.237287763778	110.241374777304		91.6009558114929	91.493709514131	98.5114039277533			95.1249718787252	96.2304245118502	93.1434234877284		88.1140421102561	73.0452551480044	88.2212583098641
Tb927.1.3910:mRNA-p1-CDS1	40.4307156115864	41.0824185445565	38.8937316856206			43.8098555677445	39.0716349971257	34.6037946519234		39.8461406449723	40.0380760286556	42.8279605113346			44.6765713734623	42.6564245900324	41.2967343168053		42.9979147929281	40.8232035919252	44.8394613463131
Tb927.1.3940:mRNA-p1-CDS1	46.1904611648062	48.1965553102605	47.0509888333243			56.1347590163968	44.8600640254089	40.6909734090691		50.2583059603982	50.6655102406767	53.1270463763224			54.897526687887	50.4431674853121	53.0844163618127		50.300224632137	46.7173908740314	49.1151373556559
Tb927.1.3950:mRNA-p1-CDS1	162.624418953963	175.848772146198	169.976065825004			154.139142565791	56.4215598377785	80.0948986908845		161.505429605169	171.135743389143	179.051035297464			180.184004056001	175.7053192762	172.59493521344		189.515157165465	167.348870793789	194.403314734212
Tb927.1.4010:mRNA-p1-CDS1	8.60076199733249	6.60256112137426	9.30939958357934			6.05630716959576	7.12013159462603	6.21732279095704		6.38541935602298	6.28061082523201	5.71319120631123			7.1100736406621	7.45266430609783	5.76098736024905		6.38286450312641	6.67611827498984	7.08750839239246
Tb927.1.4020:mRNA-p1-CDS1	16.2069870039297	10.7279292516383	18.4356074468448			8.82177930245809	10.8190495340441	13.4856015336274		13.3982098901523	11.2832318541339	8.93683540652036			8.84348119282966	11.4871329394658	11.4004286123693		10.8792105268544	10.2368725581596	10.98652998391
Tb927.1.4040:mRNA-p1-CDS1	36.8951706051061	32.6481151892303	32.592333165286			38.875409575342	34.4515112201394	32.2001729844039		39.3814715325926	41.6849362247898	38.8285402354856			34.5063480911564	38.7771051128505	36.4821835559217		35.4323485889718	33.8515697365005	39.9519703844671
Tb927.1.4050:mRNA-p1-CDS1	47.5691592650041	44.1666199940099	47.8492648436591			41.7043704328836	13.2601842802486	18.8624135658412		35.5306672306311	39.8226625816804	37.7588878862038			42.6753370195192	45.5885303685231	40.2820905444054		38.7115475837818	43.0098355277352	44.6407219906285
Tb927.1.4100:mRNA-p1-CDS1	75.0811968144412	70.9811330488402	74.1395625080102			74.3236372130948	78.3350426864818	69.853074500352		53.6691270374733	53.7408385777172	60.1445175956305			77.4197387129271	69.6423162542703	74.9401055959982		62.9685554494507	68.2893678361608	77.2246677137193
Tb927.1.4140:mRNA-p1-CDS1	22.1383835195173	20.8704183158238	19.8196620599713			25.4187158398927	21.0476863016817	21.2166352407761		20.5089363595142	24.0356447696582	21.5145398580009			24.5875270168471	21.7187913108372	25.4023947415061		20.2351602987548	22.2561142979695	23.5759114923658
Tb927.1.4160:mRNA-p1-CDS1	92.861211684677	97.7397865650759	99.0327236463329			82.4590883777756	138.66412855469	115.63701434823		83.6974438375562	83.8777627788954	86.5531362393258			88.7365914971739	83.5494848740873	85.654843969178		95.7782900368387	93.7285717645621	87.3288113756326
Tb927.1.4180:mRNA-p1-CDS1	43.1778959331302	46.5061784082445	41.937732828628			47.5973825913695	26.4372273663252	31.189877739192		48.0863101770644	46.393161084764	47.6227079076413			45.568205347447	47.1170694423094	45.1698577383608		48.0405010672186	42.0502282953845	43.7774782699955
Tb927.1.4220.2:mRNA-p1-CDS1	0.696124870283968	0.76191016655984	0.53980676939193			0.920220568263403	0.288143113613136	0.320227769659733		0.393074667341117	0.379671122244146	0.53269848077494			0.48902784476877	0.831438693087732	0.77755747416711		0.176285213687911	0.823388743970825	0.63542302244867
Tb927.1.4220.1:mRNA-p1-CDS1	0	0	0			0	0	0		0	0	0			0	0	0		0	0	0
Tb927.1.4230:mRNA-p1-CDS1	50.655486002467	49.5169119738096	52.7872867979612			57.2121372395398	47.5733053082259	50.5112434892085		48.8817959849919	51.4193846896515	48.5688151730908			51.9457516514686	52.1346078652776	59.968544444839		50.0781085457616	52.5300807233752	54.9935347635259
Tb927.1.4250:mRNA-p1-CDS1	26.4885583665586	25.3678110511505	23.3531341234278			30.8941272969497	17.7074885458827	18.5074857725315		25.1639104443022	28.1636193709849	28.1320427753806			26.797487848152	27.1964029872426	28.1164319482372		27.857303533652	25.3747044475034	24.868882904173
Tb927.1.4280:mRNA-p1-CDS1	19.4392123111701	19.2012398225492	20.0159037255752			17.3417784747766	20.3369678256138	16.8739026412425		17.8520005570974	17.9423121331772	17.5727626517441			18.1444022232876	18.7303553298673	17.7411093878634		17.3107540308129	16.581520910303	20.5854073400699
Tb927.1.4300:mRNA-p1-CDS1	20.3774183500808	19.0169757807432	19.7295534123944			22.6556455543759	8.16551902754298	9.57335980376485		18.5461469568447	18.4066412118217	20.8245045324894			19.9249027972251	21.4080552446183	21.6957500109067		18.3685967933285	18.5322087767427	20.8167460376934
Tb927.1.4310:mRNA-p1-CDS1	58.3843866518032	56.9735585077417	58.3416997489616			51.8847458027014	30.7462239150017	33.2039047031555		51.7055869462871	51.3779116631458	50.4392170563292			64.0468340736334	68.5774441673779	58.1832781893542		50.0984238906331	52.6537069660638	69.675687938541
Tb927.1.4340:mRNA-p1-CDS1	40.7584648348273	42.9373438294488	41.4491794823887			45.5372156076552	30.6016425995206	32.791093921989		38.6229210791327	40.6629360505582	41.0096105185706			45.4059284655388	43.3385628201327	45.1549805635564		39.6590099145255	41.7525273446377	43.7762024634721
Tb927.1.4370:mRNA-p1-CDS1	79.2202347032645	78.7576302193547	75.0088900589997			83.4215927133028	58.4129856741597	65.2764555870851		71.0804573155284	73.6071752876004	72.1833032056405			76.8912882647496	81.5524417779889	76.822480576571		69.4290221195321	68.8027093790771	69.7528184199456
Tb927.1.4380:mRNA-p1-CDS1	52.0225520998937	51.9758865848147	53.2060389763367			67.7418735175545	70.6140553191664	67.8572723717705		59.2795091538167	56.8082380399157	56.3428963284052			64.2201312079395	61.4037784165311	66.4779339088761		59.1409502977312	57.9576126414661	59.7336104965094
Tb927.1.4400:mRNA-p1-CDS1	47.3863864369427	48.2089430604985	47.2102112390082			65.0056321274302	74.7811142625703	66.413941420651		50.2450980485344	45.763901761766	49.4879653510927			53.9165889891603	51.9820954047629	59.8841119398337		51.2244267078418	46.5223543768516	45.8819082020159
Tb927.1.4410:mRNA-p1-CDS1	51.4797937265199	54.3629383500078	49.793536497536			64.2704892305716	63.8695658348706	59.0021280537297		53.2993774858331	51.2681759765848	50.7757729375628			60.5214331944385	57.2078540653001	60.1754800031611		49.7299116884343	50.1056889776187	53.3145318772063
Tb927.1.4420:mRNA-p1-CDS1	17.7910783916179	16.6064300910583	17.788516098334			21.2827757008826	8.53707736611942	11.4516003741441		18.7365591432599	18.5950554289807	19.929736766202			21.0276803823037	19.8948151848756	21.2812481335997		17.6874539256926	18.3898131393251	19.7593338542178
Tb927.1.4450:mRNA-p1-CDS1	31.7229365193319	30.4681711179991	29.8889113342659			35.2704564159241	17.0920919623422	20.5999359544539		32.4681470085257	35.9226092360013	35.0389494930446			31.4656760427289	33.9334266490295	31.767976822414		32.5847294479805	32.6620267856646	35.1748144380083
Tb927.1.4470:mRNA-p1-CDS1	42.8066400084417	40.5813689474351	39.8131808046791			50.1052052975662	50.8559616107652	48.2236438493475		43.2122445105814	41.5267855299955	42.3342321368557			52.6630120940855	48.6735314407361	50.5131127166693		41.8159246914503	41.6183370585355	42.0121339465893
Tb927.1.4480:mRNA-p1-CDS1	37.4051096965919	37.3494712899022	37.23167245556			36.4828360978572	20.338635034219	21.8059862196866		32.5397885727053	31.0621600812011	32.0862051586772			39.9036841980917	39.9851366257486	38.8738080483599		33.3316164591909	35.2193099278743	37.6311634405712
Tb927.1.4490:mRNA-p1-CDS1	172.252966302434	171.105259988112	162.974060233627			142.553774382751	35.130974704538	65.5692140548033		140.361737859334	133.127618947996	138.811832584941			137.693845933708	153.784212429895	149.035638739492		137.482596377918	143.565026213482	150.817208375244
Tb927.1.4500:mRNA-p1-CDS1	137.500116390752	134.166974887439	139.976363298547			133.683616639436	125.910266268989	128.360643206696		119.382265351987	120.838543759545	119.475180969819			141.300961079522	139.357518658962	131.254544854338		124.36192266943	136.713999692286	135.9693333
Tb927.1.4520:mRNA-p1-CDS1	30.0444314989977	27.3499207842459	29.3953177410165			35.5309851044037	21.5310217989815	29.5989452293451		30.6900743343834	32.9318017671111	34.7318317870013			32.3600146788384	32.5329452945044	31.8453649810524		30.6069783662756	28.56150796549	32.1327618822813
Tb927.1.4540:mRNA-p1-CDS1	9.57482466671833	9.98221366656915	10.8186273365633			11.0392636553069	5.22859691577169	5.79840997205303		12.0297226317521	11.167076883006	10.135143490994			10.9447765940011	9.85499392101047	10.1454098375701		8.98779144161959	9.11517070473952	10.989414236456
Tb927.1.4560:mRNA-p1-CDS1	8.88802289737567	8.51196514203571	7.96777283571213			9.45594297167724	3.94095737681299	5.94708715082362		9.22633594175677	9.62466294888911	10.1712116172965			7.94670247749252	10.1331590720067	9.17918032923011		7.77032168458745	7.19178606062017	9.219307245349
Tb927.1.4580:mRNA-p1-CDS1	4.88841259355662	4.95241608263896	5.40931366828163			5.4096790024014	2.92645349763341	4.57182324719566		6.06809017707849	6.1079591791027	4.76099267192603			5.45432760955168	5.92094392834903	5.87170239683546		4.86987902812854	4.6412107716793	5.45782988924661
Tb927.1.4600:mRNA-p1-CDS1	8.92842300145465	7.93160388235146	8.22361875245518			11.523056086416	4.7213449761819	4.72050042596625		9.7941104612495	10.1799319651712	8.36780530217301			9.17482922401409	9.85499392101047	10.033921817377		7.48385821234459	7.69353857647739	9.58807953516296
Tb927.1.4630:mRNA-p1-CDS1	11.4736295584304	10.2143581704429	11.3303191700494			11.3471315660127	5.11153877586636	8.36309130584571		11.781321279474	13.9434219644163	12.4435035743521			12.3173888401134	10.888178767568	11.5947541000801		10.5275326049249	10.2441138654183	12.6488895406188
Tb927.1.4650:mRNA-p1-CDS1	94.447820675509	98.3747619182693	89.6936477500486			96.7828279793537	5.91720308049784	17.5682190864267		77.4994364562931	99.8444312491757	92.9441588280401			91.2021552259644	107.151315523391	94.8185744904151		81.3340062322733	83.8189674498256	104.825958668324
Tb927.1.4680:mRNA-p1-CDS1	66.8207986501496	75.3770407156175	69.0546183820622			57.145795115582	86.9389394737898	78.1468747113949		64.6749902957104	61.1286517041122	62.1223501650107			57.2162578379461	61.8704408484426	55.0240392673405		64.5785304715189	61.7095142394038	61.1113443737004
Tb927.1.4690:mRNA-p1-CDS1	142.78377593287	149.318565393352	136.425240017609			106.512636509146	147.431005709214	149.686121012652		122.654064911803	117.87537406145	121.639234739382			102.746728911302	103.998392869586	102.816443316095		119.887446920967	115.745314467225	111.537204104379
Tb927.1.4700:mRNA-p1-CDS1	30.3303781372945	29.1109207857621	25.99211767026			34.8330550398529	31.5471687044882	33.0565122349062		33.6672547105452	37.6657482711333	33.981585195872			29.9193348277593	34.6196399354207	33.8477629306186		35.5680208723535	33.8055757558803	31.5798150382185
Tb927.1.4710:mRNA-p1-CDS1	49.5743131884909	48.9604430739663	49.0538092883881			60.0659384858544	78.380560986	67.4280076681371		59.5592299023178	54.9602583862649	51.3868035874921			51.2495717319406	48.9961384560888	57.2213820736228		54.9241696501385	47.114280930325	48.4059984439598
Tb927.1.4720:mRNA-p1-CDS1	58.323431265817	57.1163635670017	59.2988839797291			54.3807188385889	50.8210137021928	49.5292614214559		53.1560926326978	53.9665254052365	51.8285278209669			54.4399415293538	55.7738733136812	55.1089517536672		56.9590914176047	59.9435474007652	56.3493394843068
Tb927.1.4730:mRNA-p1-CDS1	73.9215187389282	75.5477057134641	76.585509783871			78.7212438846152	99.7718183645987	96.1520562177502		75.4175965514864	69.04426812101	75.097922145852			73.0496876798935	70.5984652771109	77.253484986117		69.2052509169343	69.5637261607333	59.0258318669771
Tb927.1.4740:mRNA-p1-CDS1	27.7105076143841	26.8849615995619	25.9978069662523			35.3150218391465	19.4555045810967	24.846481279375		30.1199026227499	30.0250370716143	29.0510383037901			33.3221728037347	33.2142686172875	34.079153161208		29.5905956884521	28.5127967407317	30.0333719198675
Tb927.1.4760:mRNA-p1-CDS1	44.5282173377561	46.3765611003975	43.3972642384179			49.2875880836014	35.5583723411569	40.3569680823821		45.9400764999463	47.0433551805461	46.8788899435904			47.2446521635648	48.7531637574525	47.5387518406964		47.2940335456805	44.9051435280109	46.6437814031745
Tb927.1.4780:mRNA-p1-CDS1	37.2581681158544	36.8691139922691	37.7908985030858			44.6790601653752	30.7958857246039	32.2897584320128		39.4277518782161	39.8579988955256	39.2799633856669			38.0873251380267	39.6805519379026	45.1800632651294		38.6021269153487	37.1132352712751	38.768244919983
Tb927.1.4800:mRNA-p1-CDS1	25.8892154138943	23.8335023977	26.1431417343008			28.283249818684	33.0604202994183	28.4735858522446		25.6226449822358	24.7798685784679	24.9850384663468			33.213141123879	26.9443196078578	29.5166915683829		26.1379555378513	25.1433760724008	26.0863844394552
Tb927.1.4810:pseudogenic_transcript-p1-CDS1	11.4148657706792	11.7760575601387	12.5995807310344			12.9544419569701	11.3652812198999	13.2187528034216		11.0716031301081	12.3168763611658	13.2993018438925			12.6490487369013	12.2681669192638	11.8785417878443		11.836149830398	12.7262683567423	11.5861548508822
Tb927.1.4830:mRNA-p1-CDS1	88.5849458210199	98.1392818236569	88.7327552690162			68.4317161026568	75.9750106707858	72.959497414772		115.407244689714	122.294465069963	112.175946941194			72.3598742535265	77.1648875636981	74.9021707492527		125.122676487418	117.426758229389	105.18316824897
Tb927.1.4860:pseudogenic_transcript-p1-CDS1	59.3275528399826	55.540572551783	53.6728183910241			55.1523371464338	138.099340553321	116.832385542665		99.2452117119548	86.529421703955	92.2442330185667			40.8261839781178	42.9467124198874	49.9745050515474		77.3988494066165	66.576286947805	63.8897992102686
Tb927.1.4870:mRNA-p1-CDS1	34.7524396814105	34.1513495060399	33.8449820283416			31.7626641700786	31.0599008546391	36.8050581999756		38.3843187311768	40.5959596908954	38.3194790129487			24.2314040286337	26.2748303461238	27.1366585321025		32.9284972440131	35.5649503641046	31.8995876908008
Tb927.1.4890:mRNA-p1-CDS1	29.5824656610675	29.094083931635	30.5376400970292			29.2444550004919	44.6004376571189	43.3915163149544		29.6490606223014	28.4232649858318	29.465835965151			22.6769197731347	23.4256105057525	25.4868965019851		25.3472953681261	27.6085186527503	25.7618648244189
Tb927.1.4900:mRNA-p1-CDS1	279.250718334919	297.612988194029	272.449738612171			271.44257367964	313.507432627542	305.745649679193		306.516042606359	299.470127258526	284.332098551807			239.55153527326	262.523128732811	252.086070580913		299.261400664987	311.091940555508	287.787126706977
Tb927.1.4910:mRNA-p1-CDS1	66.1597076717884	64.5547436371988	66.6823302229851			59.0196994111149	58.4469491652885	70.5910095437916		77.540529377491	76.4779134958829	77.757997238718			53.5778906728665	55.6496589731144	52.8885446193478		72.0777353205762	68.608867091369	66.4416467215828
Tb927.1.4920:mRNA-p1-CDS1	9.46846520904102	8.96362043528659	9.84596530906198			6.39790806854441	15.9772416262631	11.8152843700547		8.22114329755282	11.4680049893357	12.4368788164598			4.37879524269996	5.5665469283917	5.90658980451493		9.35683239438143	6.87093751306521	6.3579353149966
Tb927.1.4970:mRNA-p1-CDS1	13.4239794105191	13.3843313957527	10.3144974513553			17.6167174914199	11.3667490335665	12.6888281881797		17.1213385274616	19.9386253662663	17.0739047544933			10.3581156430765	12.2995585977461	9.47263730192224		16.6247594408526	13.1320744667459	13.0926879169811
Tb927.1.5000:mRNA-p1-CDS1	77.0121042813786	78.3351144983228	67.0466799464875			61.6408473989554	71.5776096656454	74.8217902162996		75.2906586161143	78.6848858954995	76.9460433300986			70.6087887779556	65.8760528182916	66.2238839946885		76.1824328241146	84.7371454721225	74.0906915211518
Tb927.1.5030:mRNA-p1-CDS1	32.1997612140795	31.5590359776998	31.7789232486181			28.3965122607497	17.2711651203808	19.5453928113142		33.9345561657139	36.7362762221394	34.3360721502491			24.980286483596	26.7401369066408	26.2336158819539		33.1892842460499	34.1955247220085	33.4925407040166
Tb927.1.5060:mRNA-p1-CDS1	128.110831773965	142.469631591206	129.341836304511			136.312013075031	147.431005709214	143.957322898867		145.99353598332	145.743673360323	142.059214869839			117.464205638404	125.101273755076	126.46479238549		141.908705402803	131.95221075977	121.047692244459
Tb927.1.5080:mRNA-p1-CDS1	26.0077223858593	24.5930315949893	25.3844133306555			23.2220366932353	25.9905088479048	24.3052877171738		29.6181761841532	26.687083182541	27.9799877027037			19.3655026528433	18.4799476578353	17.6597023985836		27.1964013417025	24.9641174812654	23.440301424544
Tb927.1.5090:pseudogenic_transcript-p1-CDS1	43.7290726550883	52.0932266692586	45.9937859470649			34.4460210949657	55.9693986267382	63.7825096925833		60.5815412298737	53.2071110712947	57.1319120631123			33.0582823063689	32.1717866066536	39.5708146338633		56.0895478651511	49.6734990698649	49.3269814855153
Tb927.1.5100:mRNA-p1-CDS1	108.065829060603	114.022835259481	105.884465168176			107.158957868564	114.083728667566	121.080860487242		124.016211950432	125.997959688744	121.982085374105			89.9832777451399	99.6857073030335	96.2509966755891		119.936072255335	119.381732957923	112.495367873151
Tb927.1.5110:mRNA-p1-CDS1	74.980822207121	77.2373384943076	74.3373078358922			60.5681614574246	69.1444793523028	66.2961723506472		76.5888938129967	77.1108928693295	65.4277787462492			56.7459872255794	69.7853763081788	63.5964320776999		74.8493735556195	78.9937166334777	70.629693749267
Tb927.1.5120:mRNA-p1-CDS1	65.424519766536	67.5144161997564	64.6603753485728			54.8691415770041	65.0729054810348	64.2611776827715		60.4939516241227	69.4221701819966	65.3765579096184			47.331335243992	50.0871730772993	47.4395122021572		61.9651931574103	66.7024899434094	62.7470548341499
Tb927.1.5150:mRNA-p1-CDS1	67.9933751649239	72.1389045787527	71.1617142712455			72.5688646663602	48.2864827109513	43.5438287324367		75.5317540462665	90.6013944900234	83.9124958426962			54.8322470946984	62.2891248838061	65.6106998836266		62.6280766190942	63.4716932559385	65.7152220448477
Tb927.1.5160:mRNA-p1-CDS1	69.1581739551589	68.3824399621227	63.7852725243064			54.7551180977337	52.0477455747517	56.8103325197098		71.790605559438	73.7241388635554	65.3508888862267			56.0117050413578	61.398787253888	56.8002123931052		64.6804366274658	50.8935499242125	60.2581685183165
Tb927.1.5170:mRNA-p1-CDS1	70.8066106062298	70.5555665694026	65.6730223544085			59.538437689264	38.7086000610316	45.6052509154018		78.2478328978431	82.0134783167623	84.8589266546815			59.8628248304502	65.7639135337119	59.2978749164383		82.4560496755426	74.9843715768298	78.1849239926626
Tb927.1.5180:mRNA-p1-CDS1	135.542349184979	171.941695869121	131.46825178925			122.883277501703	92.7100468050264	120.614361277642		143.256608449508	183.917437504093	171.792485578664			118.008531790764	136.380399745597	112.417087028021		150.071051521226	160.978932170859	149.279022916691
Tb927.1.5200:mRNA-p1-CDS1	41.6091146010476	39.0919880597196	38.2388119373422			34.1879984650408	31.3484588990933	30.2255197878434		37.2996316277859	36.4969412677248	29.7415097777107			31.3158942076001	35.4873974646662	33.6721348889317		39.5637884442077	44.4267783176295	37.7404293042198
Tb927.1.5220:mRNA-p1-CDS1	0	0	0			0	0	0		0	0	0			0	0	0		0	0	0
Tb927.1.5235:pseudogenic_transcript-p1-CDS1	0	0	0			0	0	0		0	0	0			0	0	0		0	0	0
Tb927.1.5240:mRNA-p1-CDS1	11.9947786213824	11.9840190084831	11.4380788483997			12.3521471772528	12.2736704990106	11.3934621008028		12.3581560306608	11.7827297639428	10.708615736247			11.9997622821224	12.5634504324912	11.8685605448097		15.5160458217863	16.5746089432714	15.1508245804174
Tb927.1.5250:mRNA-p1-CDS1	0	0.692498859013075	0.327086305182398			0	0	0		0	0.552131903195725	0			0.969767081999087	0	0		0.640901327729778	0.37418831691047	0
Tb927.1.5260:mRNA-p1-CDS1	0	0.113492868560476	0			0.129011314962418	0	0.109029931098433		0	0.18097656826971	0.423199348615647			0	0.116564444227006	0.109010508633232		0.105036606489047	0	0.108173205012095
Tb927.1.5280:pseudogenic_transcript-p1-CDS1	0.222200572434392	0.15959934641317	0.251277239658353			0.181422161665901	0.268258237283063	0.408862241619124		0.24396561384453	0.339331065505706	0.247968368329481			0.0496668904843282	0.218558332925636	0.153296027765483		0.147707727875222	0.17247742732592	0
Tb927.1.5300:mRNA-p1-CDS1	0	0	0			0	0	0		0	0	0			0	0	0		0	0	0
Tb927.1.5320:pseudogenic_transcript-p1-CDS1	0	0.0452964885607222	0			0	0	0.0435152718352948		0.041544477036053	0	0			0.0422884389046165	0	0		0	0	0.0431733412465124
Tb927.1.5320:pseudogenic_transcript-p1-CDS2	0	0	0			0	0	0		0	0	0			0	0	0		0	0	0
Tb927.1.5330:mRNA-p1-CDS1	0	0	0			0	0	0		0	0	0			0	0	0		0.03514235904838	0	0
Tb927.1.5340:pseudogenic_transcript-p1-CDS1	0	0	0			0	0	0		0	0	0			0	0	0		0	0	0
Tb927.1.5340:pseudogenic_transcript-p1-CDS2	0	0	0			0	0	0		0	0	0			0	0	0		0	0	0
Tb927.1.5340:pseudogenic_transcript-p1-CDS3	0	0	0			0	0	0		0	0	0			0	0	0		0	0	0
Tb927.1.5340:pseudogenic_transcript-p1-CDS4	0	0	0			0	0	0		0	0	0			0	0	0		0	0	0
Tb927.1.5340:pseudogenic_transcript-p1-CDS5	0	0	0			0	0	0		0	0	0			0	0	0		0.266289988282091	0	0
Tb927.1.5340:pseudogenic_transcript-p1-CDS6	5.23925560266355	6.45117358133233	4.73988224702914			3.2592332201032	6.50596819684396	5.16457568360998		8.54650066183785	9.71558419132126	3.67515223797798			5.35356798483706	6.99386665362034	3.78668082620701		6.96558548295785	8.13367236231706	5.12399392162555
Tb927.1.5340:pseudogenic_transcript-p1-CDS7	0	0	0			0	0.21460658982645	0		0	0	0			0	0	0		0	0	0
Tb927.2.100:mRNA-p1-CDS1	349.318575097244	344.285402622059	332.857211029496			340.244805092089	286.569609200544	328.524259376739		349.764153452613	393.656742595342	379.525685717245			303.315101791522	318.616970971918	306.763451571648		348.040693853382	349.243931880764	348.909414537446
Tb927.2.160:mRNA-p1-CDS1	3.34953590182091	3.20781496261842	3.50874400104754			1.91917658621779	4.93772517418874	4.21702543422038		4.49058029053337	4.57676280087034	4.09209287504386			2.04906708510551	3.64143470395108	3.56761664617851		3.90632007603894	3.2841982856109	3.54021398221402
Tb927.2.170:mRNA-p1-CDS1	54.6900324279265	51.2916120467001	49.7403476159978			50.6253726762855	20.971713122323	32.5212663922012		49.0994623746976	51.9483242664574	49.727441394005			39.307103961841	40.8042449740991	42.5094063795014		47.5784180785106	47.5433904695471	46.4849904809507
Tb927.2.200:pseudogenic_transcript-p1-CDS1	565.68847271451	574.024480040052	559.220534276846			605.814451755391	487.265441358042	553.66237703562		738.910182696417	792.55804381148	733.50678308135			481.465378455025	562.756484664522	527.850445320301		644.901678874289	662.131366722485	605.157759050355
Tb927.2.220:pseudogenic_transcript-p1-CDS1	28.1408478812294	27.0287631587103	22.2670292374171			31.8856426903269	10.4595950241568	14.9454874782621		29.1137303610654	32.3251993478666	35.0116076489329			25.3805451434992	27.679572256059	28.1498674985969		32.5775074895259	27.1718285510372	30.929215617689
Tb927.2.240:mRNA-p1-CDS1	58.3054302067844	55.7476970369059	52.5479897875401			48.8866876164257	30.0639987170209	34.744204710034		49.4090004074113	52.3625537527027	52.0253065898168			48.4289708317233	52.9979673085452	44.8832600879228		49.3812099307173	57.3677809834028	56.97122130637
Tb927.2.270:pseudogenic_transcript-p1-CDS1	46.223838187109	47.8193704364967	46.9996560897633			45.3649081700896	28.6516419271223	37.8658511136692		53.0815427707501	52.8165007156833	54.6080123334166			36.1089406894669	40.1575544861918	41.033731907208		47.7057826511699	46.0541448633974	50.7725180839902
Tb927.2.280:mRNA-p1-CDS1	72.6072716082324	70.3627052703165	67.3234703390869			76.5739311213644	60.0333411378821	68.316222650284		80.733224460325	84.6145636153164	86.9031826951561			66.3660307158286	70.1422854387771	66.7641069583583		73.35277949368	72.8265195927246	77.5396487775305
Tb927.2.300:pseudogenic_transcript-p1-CDS1	67.6857128338608	62.7367087628384	58.979080005774			61.8338255145318	48.0617172292987	57.4536125087038		67.2409652093913	68.1874732815016	68.2596760004542			53.1535649737133	54.1921206089694	56.8918749198288		69.5851980030396	63.7492900620489	60.9482401257496
Tb927.2.340:mRNA-p1-CDS1	484.137539670974	483.725367140414	480.475312837277			436.163376028705	468.814716051701	487.596067649006		486.605236236304	493.415021369377	509.952751756193			430.220965512566	462.083711361547	435.10802132741		480.236168867535	480.016526776803	484.014016754584
Tb927.2.370:mRNA-p1-CDS1	231.527142090297	224.544621049879	225.868566673421			236.697909336677	247.325484810003	264.719449716284		233.634794969607	246.483583831191	243.147031738459			205.932846573622	218.183511928331	212.339415666802		225.9280799025	223.150675794895	226.378665109383
Tb927.2.380:mRNA-p1-CDS1	140.300254100549	134.700232176802	131.300309532871			149.061959584046	106.949058213056	125.602480625395		152.904552907084	164.404612638531	163.705829038226			127.44498950486	136.353840758304	121.059619536845		142.038742673733	148.391718740356	148.695709178271
Tb927.2.400:mRNA-p1-CDS1	60.996588532167	56.5022091200447	57.1614370803568			62.6113141222673	51.8967631904367	58.503528851425		69.6098747917314	70.6770770159125	71.7162187290123			55.0676304339051	57.3939715385071	52.6810531468296		64.0909440404813	61.7320728243778	61.3711778309126
Tb927.2.420:pseudogenic_transcript-p1-CDS1	78.1620096454421	75.2780065164886	73.0529843827568			73.4448438611494	65.159132172632	71.3017040532474		82.9009591678852	88.1377304818844	83.6695161871023			60.8275403839309	62.7275347942309	68.0670646362238		83.5973299160311	76.3554509042368	69.6469019962488
Tb927.2.450:mRNA-p1-CDS1	375.38533630063	378.145539540731	372.21925944446			377.236302366333	466.14352204765	461.905684322047		400.608598465155	424.130610658936	427.823467372374			349.277023856895	369.721223552748	347.682537640076		370.507447868567	385.24300858535	380.300678935529
Tb927.2.460:pseudogenic_transcript-p1-CDS1	142.942066578978	138.475077230253	129.727689811113			140.70651368147	126.020636881154	139.37301055739		152.820949006103	160.852193576532	156.7154067366			110.843837895465	113.058666860421	116.093710423331		152.916722709547	140.569888448594	126.60696969018
Tb927.2.470:mRNA-p1-CDS1	174.936110601727	167.463275184636	171.53112441358			163.74098114359	188.435054481761	188.982681269082		176.963645706143	186.752684525286	187.873968665922			154.304472357388	165.659601084707	156.975132431854		172.772408332227	175.693800813893	172.119776309489
Tb927.2.480:pseudogenic_transcript-p1-CDS1	52.8065908083689	51.4713745459235	51.0054705580151			61.2630258973126	53.0923060757935	58.6122517129889		65.2343770660198	67.0232782293715	68.6560752543269			55.1178620737183	56.5579803345948	52.8927516827993		56.8584466422371	59.7809293342846	59.270452917385
Tb927.2.490:pseudogenic_transcript-p1-CDS1	51.6494456192171	51.4777669321206	49.518474558504			50.1728900891999	58.0072400253319	60.5298123045673		58.2948270959613	61.8888073685446	62.3394843338358			36.1429673252951	40.9624876819353	42.2385392115919		57.260814570897	52.4024265050756	48.9720220337745
Tb927.2.510:mRNA-p1-CDS1	61.7028186250271	58.0438825866932	61.6940196699702			56.5032611187431	47.4490560418194	54.5904277926975		61.1733004963713	66.7842410163783	65.3812692941822			55.0541478560031	56.9357497744606	55.6343846447025		62.6760199388819	65.38829206651	66.662060301129
Tb927.2.540:pseudogenic_transcript-p1-CDS1	103.003426585806	98.8433044280334	98.2363294186663			97.3149647532347	92.2940081817764	101.773011613368		115.446262637146	125.04048258092	124.293443583723			81.0640680515004	86.5024928919504	85.0810289675075		121.747438487498	105.891666658359	102.955027464985
Tb927.2.560:mRNA-p1-CDS1	149.671784166871	148.554920720011	153.951327360383			157.88789014124	177.72469702734	180.1545627469		173.434981856818	187.214484027091	188.481284359511			141.823277406824	143.448669235958	139.672613401984		153.711016900354	158.949977848462	159.01461136778
Tb927.2.650:mRNA-p1-CDS1	175.122722119905	182.705213080986	189.090175701615			116.110183466176	160.830332091874	177.261565398743		156.994233466508	163.404327286102	148.819416099881			125.50663009614	117.260070749005	131.973044806619		160.401062941661	137.803900645432	120.595676297355
Tb927.2.660:pseudogenic_transcript-p1-CDS1	14.5973557320646	14.6662372915727	15.3087715605786			8.67870414095453	8.62272668858698	10.3722771519507		10.4749195210282	9.91869542186943	12.7218378524785			8.77859760446424	7.94822320309602	7.91269761239999		9.20300368871446	11.8029359636475	11.2425227123568
Tb927.2.680:mRNA-p1-CDS1	38.1559067481705	42.1522104780247	38.7320860679016			32.3800229947928	81.8285859124177	61.640301891424		36.4175374897164	35.0992583813226	37.4173790272496			22.1612266273735	24.3800281235357	25.1491849494696		29.29189871103	36.0696456469755	23.8590477533719
Tb927.2.690:mRNA-p1-CDS1	32.4672836424027	28.1699310839216	29.9111741079399			28.3221059579962	12.8508975769344	19.1307783693326		28.6529378797467	30.4060182117228	28.6088092509254			23.4152342307106	23.9088258779928	25.2029156143402		27.7557578155305	27.5218706717723	26.8845952906748
Tb927.2.720:pseudogenic_transcript-p1-CDS1	7.59743327118139	6.57636758918924	6.7411143307797			3.65826605441378	7.62000384698847	10.3503756508512		5.51830166548066	5.80116670891946	7.04366039134261			3.00450669012046	3.30532054177947	3.35991293732565		4.40290432680115	5.74609730488544	3.20074140857706
Tb927.2.820:pseudogenic_transcript-p1-CDS1	411.434659940335	406.717170786725	402.774571786916			417.688792567529	386.018726027831	423.469774433334		418.20141951386	421.695969587545	417.344289445879			368.582509456062	386.212443218955	371.180781896155		382.751006850485	396.509925656169	393.185015399644
Tb927.2.830:pseudogenic_transcript-p1-CDS1	84.7796184097402	95.8756800998386	83.5519665249446			107.731778181969	57.1829013437568	72.8146483028967		104.488254540395	116.976672763421	116.806627030549			94.2226064206329	91.9137134649082	92.7022887905446		92.9215888087762	87.932128403978	104.270364944897
Tb927.2.900:mRNA-p1-CDS1	193.529530829954	178.092277133044	192.514030734895			127.159378344409	167.143919508704	182.484450807813		169.233437422993	164.192451051148	171.549316598109			124.583787227786	131.81182556057	132.764250111215		176.410674737169	143.145137104557	133.785828392378
Tb927.2.910:pseudogenic_transcript-p1-CDS1	18.4254493253336	16.5706615520497	16.9480663538731			12.1022998246479	9.6951682933361	13.5089097292857		12.9937747618892	14.22038793401	14.680955731388			11.4550609087322	10.7398076167049	11.0360483972343		12.3897668954572	14.0801387112379	15.532734515359
Tb927.2.940:mRNA-p1-CDS1	31.6736815979206	31.1589511866035	36.6468817887188			26.036829019688	59.7256642717005	47.7749334449497		30.4705658794429	28.2981543112637	32.1246778267332			25.2368005951884	25.8561130830812	21.8021017266464		30.9380550022284	33.0041654874972	24.7814978754981
Tb927.2.950:mRNA-p1-CDS1	22.890959616983	21.702765316984	21.4699919662665			20.2422914831356	6.80833637230063	11.226565808587		19.6633136815287	20.8765228429833	20.4500846524593			15.5721189193359	16.8304016890347	16.1757528939635		17.7003623322188	19.4025359967039	18.6755804266043
Tb927.2.960:mRNA-p1-CDS1	21.3312549537016	18.6676201046025	26.6180579389814			13.2125381185649	37.2971452663899	39.9275126988055		15.1830737885037	24.7126624257948	18.3872820433005			13.1531627213669	9.76729653350426	12.1791051024715		14.9948810642984	19.7932716600228	14.0998177567489
Tb927.2.980:pseudogenic_transcript-p1-CDS1	67.9591904614724	67.8338145165308	84.8621225381563			33.1956037345607	45.4305642463377	46.6731974279061		57.5308450616763	56.3811616532557	62.9915953516366			37.7774010083875	31.8758922482311	34.2125288633529		60.1132578675776	56.4664562076242	52.047953642358
Tb927.2.1050:pseudogenic_transcript-p1-CDS1	150.163146851162	151.512979528236	147.871629994147			165.844045384189	176.87875133496	194.33222344157		171.127240175107	179.913330931125	177.902426174303			135.888612365122	144.029941397994	135.431930663212		155.230974815	153.573901290999	149.887497194884
Tb927.2.1060:pseudogenic_transcript-p1-CDS1	4.80306402931029	2.97636926820851	2.42823674244681			2.30682483707635	1.36438626644631	2.59938908579046		2.10941394328092	3.88320583572092	4.54028440236654			3.15763012350696	3.61272582107541	2.46897973195797		2.87981159513016	2.63170855999284	2.70791201950807
Tb927.2.1080:mRNA-p1-CDS1	35.141267420024	34.9558035166267	33.6787442707956			29.4489828287547	22.189367580989	24.4517792143419		28.7849064171267	35.4231469626579	33.4327485406361			29.5264145385944	33.1975537158512	29.5345804723637		31.4269526615228	36.7624776655329	35.5673498079768
Tb927.2.1100:pseudogenic_transcript-p1-CDS1	28.9181446021831	27.8350035366364	26.1950046126316			23.0225346597882	16.1065564323356	21.0416526820893		28.8774803290449	30.392869042408	30.4965303796224			23.4960234076789	26.0287202263602	26.8368138779545		29.724276784787	27.0084240838059	28.5711083753595
Tb927.2.1110:pseudogenic_transcript-p1-CDS1	36.2876521051476	33.980771187713	32.0367340194168			37.9407660258934	30.7849452992425	35.0614477936242		39.4729152394129	42.8459796603066	41.02740483131			29.5632990689771	30.0770718650766	31.0921598515475		40.3588931337225	36.0701562302613	34.4342488072984
Tb927.2.1120:pseudogenic_transcript-p1-CDS1	72.1128239797188	70.238058430461	73.6146318646744			75.0476213920427	107.959171232695	101.462151330337		77.1830448977266	82.1257432695832	76.9248029464003			65.9219150464351	69.5752212185293	65.9482956301663		69.8375414493186	73.393990198733	69.5711714032844
Tb927.2.1130:pseudogenic_transcript-p1-CDS1	18.5451318577079	15.3423828845836	18.0378084462015			12.0375455511873	13.3704285188201	15.1395847182396		18.0482773788136	15.2906733191142	13.9914886685173			10.8983348262755	13.9591869127361	14.5762622972436		13.7362158037105	16.8506926549927	15.6564157131791
Tb927.2.1140:pseudogenic_transcript-p1-CDS1	48.8109304528819	45.0032604097747	49.8344846501723			44.7365706884385	34.7814162523432	38.6158361849215		49.7620967834226	57.0076190049586	53.1550828900917			45.3803456773514	49.1216281436628	46.7462710550743		50.7141450624763	53.114931031568	56.5809493510323
Tb927.2.1150:pseudogenic_transcript-p1-CDS1	42.1705941747183	42.784670072421	39.9717293536527			49.3164007761999	52.5637675106998	56.9424243925401		56.7203174064304	54.4978496148032	54.2174259830234			38.5839893875737	42.5790120799024	41.4239932806282		46.8899265949217	49.2916622496214	44.2081437841882
Tb927.2.1160:pseudogenic_transcript-p1-CDS1	18.0992466273832	20.8620527481166	16.3156596048711			20.4072443667825	8.05360002548714	12.5483538882378		21.6322091926728	20.8287577663139	21.9294207919017			18.0895845487648	18.1204726934709	18.5516065601282		20.2816138347942	20.8729046596604	21.7723159906162
Tb927.2.1170:mRNA-p1-CDS1	70.7465585890518	69.1433476153055	67.8858917007408			60.184923500811	38.2482277252821	43.8087424333674		62.5013918166436	67.1273146863121	68.2033328919107			62.5767553671423	69.9903963191443	63.21964468132		66.6764919771891	72.5344125142472	73.9386258992435
Tb927.2.1180:mRNA-p1-CDS1	86.5019166398382	84.4621754921447	84.978149970198			71.9482757547307	45.8577281322947	63.8501834429203		81.8593808086562	92.0546675360858	89.5394966644295			65.5685161660141	70.3245350412307	75.7810984153779		80.7115772069628	92.3051611068371	89.0302778354718
Tb927.2.1200:pseudogenic_transcript-p1-CDS1	113.309091907534	108.616046287679	103.974043562395			105.227248778258	79.9951375622395	97.6087759398051		118.108343114279	122.831126286026	125.514222651304			94.7309879495148	96.8754400833154	99.8903225149073		128.009464284523	120.476906068239	111.364850070868
Tb927.2.1210:mRNA-p1-CDS1	72.6618571124387	72.4396252541736	75.5495111553591			76.7829658199709	92.9789749266705	94.6518409792321		88.1958124484663	95.3608882203912	93.7283279249546			66.1569746321466	71.8042268808126	69.5118314869207		72.879428847474	80.5651655995034	81.0451824066781
Tb927.2.1250:mRNA-p1-CDS1	124.719030979304	119.93633464649	129.63960194193			96.0718130937879	116.469073136781	127.248480875526		100.180150903075	101.142549847507	114.72456535254			86.2858081910962	86.464496612903	88.7732351756757		118.928544766631	92.9375143887795	89.5046035019431
Tb927.2.1260:pseudogenic_transcript-p1-CDS1	14.7516733668035	15.692786030032	16.3408205392597			8.94208092706113	12.0011040723381	12.9165124660816		12.1474744936656	13.3759106057102	13.0389465317581			9.81706585038761	8.67706638852897	7.70997703496337		10.7347824549317	12.2530133047255	11.4378819130667
Tb927.2.1290:mRNA-p1-CDS1	3.78022239685851	4.39605288348174	3.17563539335316			1.4697491577997	6.25890611341951	9.44005985713015		3.79474615559694	2.88646172177005	3.85700672156032			3.62128214164216	1.32794936461146	2.23540536690932		2.87188696223217	3.07402807183412	2.218235343286
Tb927.2.1310:pseudogenic_transcript-p1-CDS1	21.8468584919472	20.1606599800592	19.3780564753986			18.52310247285	6.74410101067872	10.4903660225371		17.1320471724283	18.8300619996647	19.1360340819126			14.8967743127802	15.4898690318787	16.7355221472151		16.4518662649971	18.5551406900017	17.9247781841174
Tb927.2.1330:pseudogenic_transcript-p1-CDS1	46.5537836137169	46.6167722803628	45.2529056320841			44.7495964138298	43.0836075257558	46.4760422712126		52.9470925043365	55.3194047487113	54.8895871562682			39.1246605558537	42.0327906346934	39.8295112140526		50.0413205840355	52.7580705064863	50.857551610164
Tb927.2.1344:pseudogenic_transcript-p1-CDS1	25.2369776917033	21.8673583367227	23.9187619226339			24.857391389942	12.1872361997218	20.454629327199		29.2923671112937	31.1993407833978	27.6271687441341			24.9817463799483	21.2771154532675	25.1491849494696		20.7706190860031	25.4975081297585	29.8923701737648
Tb927.2.1350:pseudogenic_transcript-p1-CDS1	9.79749500780481	9.2641853173784	9.53684779354492			9.18080520430232	7.54616660040913	6.04735780627355		7.62534383737322	7.57576332291808	7.52901166723186			5.76597947204108	6.58724649934008	5.36179594789037		8.1342302234541	9.24158122230045	6.90547552926048
Tb927.2.1380:mRNA-p1-CDS1	2.21722721740984	1.73290186404168	1.77533223947865			2.55248193043924	1.42763380185624	1.21925944454162		1.2759663932686	1.40110891563646	1.38791184223411			1.68618203106651	1.72966594659428	1.71134776994106		0.880952183456523	1.81997686755379	1.83778133246355
Tb927.2.1460:mRNA-p1-CDS1	9.03550974021422	10.7050041960973	9.77545271907568			5.98297015240559	7.37721866861928	7.198832131914		9.49100812497008	9.38865341067315	9.31408173372428			5.99646370354021	6.13872138592877	4.79836649355013		9.90738297014591	10.2190992749261	10.3732907513782
Tb927.2.1470:mRNA-p1-CDS1	2.48864641126519	3.29129318825381	4.9317346236946			1.29011314962418	2.06022326233392	1.85350882867336		1.45728793336466	1.62878911442739	0.528999185769558			1.5893404954985	2.33128888454011	1.52614712086525		1.5755490973357	4.66072336951819	2.92067653532656
Tb927.2.1560:mRNA-p1-CDS1	249.47823052451	243.381711939385	270.075328222763			199.450183172356	367.807371250173	328.550905062303		224.648490844568	218.108917962409	209.677017368681			225.7670275433	210.029010775725	217.832877302326		227.454905219429	239.374154570178	211.217792080977
Tb927.2.1600:mRNA-p1-CDS1	46.7092753166263	45.192787275014	47.5936867151738			38.4544980611452	23.7819984301568	31.6151742329797		42.1723196150545	40.9554047421935	40.2311535106804			34.5259948153951	35.0143099025301	33.5023293092101		39.5761721813071	42.9474339939525	40.5075609508314
Tb927.2.1680:mRNA-p1-CDS1	110.77093308445	112.928284747333	122.841661803172			91.4736064667542	213.970395671838	171.747046794242		106.99811693486	97.231268962772	94.2531544188401			108.623758534984	105.973055639882	102.990029780798		103.074501352602	117.781945905083	101.408261429613
Tb927.2.1700:mRNA-p1-CDS1	54.2926567760007	58.2606641648326	57.7931064654849			60.200771401336	52.7341550634095	53.3975159277358		77.524662143213	74.458930945252	75.5019807736631			60.4407651603992	61.2398730181356	57.9141543637837		74.9820954422727	75.2299971350801	72.8574181595224
Tb927.2.1720:mRNA-p1-CDS1	47.5184053440182	52.3174442876341	45.1857764037342			45.6888852013247	88.9413457153912	83.2882302927542		64.4354838829182	60.6492206835564	63.015415202403			45.4318795298597	45.8865885322895	43.0724448745942		61.3311307157996	54.3850775724266	47.8072798736381
Tb927.2.1730:mRNA-p1-CDS1	32.823370168611	34.7514325946432	38.0977093102671			36.1612527104992	56.1049729742595	48.0134021302103		44.5943935328511	44.5963661588606	40.4069488761249			33.1474261275186	31.356265624165	32.3652602384866		39.5573286283105	39.7550923265176	38.583106998041
Tb927.2.1740:mRNA-p1-CDS1	27.8548911774065	26.2796593705569	29.7902585331658			28.4075400325014	16.1017449143573	21.0544206752217		31.5610971976271	29.5712198444584	32.5411537964653			26.5713042062954	26.0742213105846	25.5275094003258		30.470813610609	29.9005528381711	31.2862114301972
Tb927.2.1760:mRNA-p1-CDS1	77.1697330516851	72.4036447150196	70.4632699388452			77.7345387688872	69.4267017170061	78.4526702225088		79.7762088552997	80.8917931299679	84.7610849786482			69.7805585420862	67.3083455780547	68.8598884173358		76.1208004735193	78.6308052247481	75.8963682488347
Tb927.2.1770:pseudogenic_transcript-p1-CDS1	61.415261515053	54.5514073718157	59.5908115782305			57.1619364756561	68.3722445302026	68.7966883920002		65.4750088742489	68.7313208725403	61.5266745295056			60.5695916306463	56.9500570366227	50.4562925673817		60.0440029622002	62.1070366880851	62.9068792224183
Tb927.2.1780:mRNA-p1-CDS1	25.3074757235802	24.9982976276628	25.434546700576			25.360908493928	28.8250535387948	27.8456705607972		25.8860356584512	28.3609332643716	28.2736143762625			22.2925916868606	24.9386560938304	24.8716081539506		28.4013455703936	30.5981007915737	24.3816710770682
Tb927.2.1790:mRNA-p1-CDS1	67.6715674393292	74.3182611711532	71.2033049867751			66.8634504787981	134.092117505354	121.136013103156		73.654060080401	68.5214730897039	67.310586051368			51.9549927493994	53.7201309342734	54.9751271986559		61.6094026337479	66.9926117723849	59.7563704928883
Tb927.2.1800:mRNA-p1-CDS1	68.7917394417329	72.2663354103581	69.3566286205118			66.7040002386018	50.773369785464	51.385265092759		71.9542251811267	74.286740136104	72.1519863153424			72.499925543441	75.3253739588068	66.0113294245444		73.711765363959	76.6142380980195	80.804436180213
Tb927.2.1810:mRNA-p1-CDS1	74.8155643165141	78.7587720428979	78.8379417599713			50.7644523061422	42.1804538722457	44.423357973129		65.7796856743561	64.0853460353515	60.8226040568534			60.4688616426872	62.5291437248743	57.6319123161739		64.2107502924515	61.7816818750086	65.3231989956759
Tb927.2.1820:mRNA-p1-CDS1	11.1800468085317	11.1011352463334	10.8590549871648			8.47492335910676	9.7049102228913	7.91956959329132		7.62114061614913	8.64148565532215	7.96050221672519			8.95345513862823	10.5582649320731	8.35980910258066		8.9061585630745	7.27621815600022	9.23472216421582
Tb927.2.1850:mRNA-p1-CDS1	57.5173965842909	56.4283650944635	55.2310573753004			59.4109431323748	80.0031496137737	73.6681215982278		63.3303655118254	65.3590536362582	64.4098626444005			57.7021708556781	54.6590725095042	61.9485196194711		67.0361017210351	61.919030215892	60.1498139971713
Tb927.2.1860:mRNA-p1-CDS1	28.4661076988114	30.4909706668661	29.2455621118241			35.3783605979415	24.2129331861925	26.2121442599532		32.7514195333501	34.1803168113514	32.9833719127246			31.7649633052209	35.2817740464421	33.8269722666009		33.9365695604818	33.6087973851854	35.5075757483
Tb927.2.1890:mRNA-p1-CDS1	48.7779550135839	52.7102715143672	48.607480888232			58.9665368592732	79.7369685831627	77.4298568701773		57.6804653488752	60.9267190925739	60.1217504645949			54.1569129933688	53.7071671353098	60.4059596644763		60.7204792051699	57.8676485182499	53.8281682278616
Tb927.2.1920:mRNA-p1-CDS1	80.5702002034496	88.8168730894131	86.7427530238522			79.1638755984115	88.3073202014703	99.4914843655271		104.526244054832	115.04780370618	112.238698408923			74.3772349672551	78.1339335965806	78.7684521890925		109.186519039903	102.891074192431	105.638102906904
Tb927.2.2015:mRNA-p1-CDS1	152.731785468503	194.481379565232	155.156659726322			117.967946401635	247.226791480071	250.419945746881		212.097849501702	166.788005317364	173.681012671861			131.978834746196	133.442975751076	135.783489553554		176.209411046025	173.967632298016	169.788662586984
Tb927.2.2020:mRNA-p1-CDS1	49.606277795978	51.1781904164897	48.8985508375154			39.3081350276118	60.6263616259722	57.6495760682965		54.1115731507168	53.3598100507722	53.1644181698406			37.1508340822775	40.1600936750855	36.2289612285757		52.6824229421626	51.1683034400229	48.2722927366474
Tb927.2.2029:pseudogenic_transcript-p1-CDS1	117.713301418821	111.233423379043	109.0607768399			81.4901746345183	104.239736621758	102.178050107385		128.663435951652	126.417944110603	123.349021151551			72.1764720432807	83.926399843444	71.3768807445301		112.312077855949	104.106742189238	103.340145301922
Tb927.2.2060:mRNA-p1-CDS1	38.8276775561759	40.5819893153775	41.1114409471054			30.5278459899835	8.98164748073664	14.5536582185324		40.5467560785602	46.7041552811089	46.8610065236764			27.1723651455115	34.5607028568789	28.1320602504278		39.7250806114755	35.918714932916	39.5549301563328
Tb927.2.2070:mRNA-p1-CDS1	29.2967235756535	33.7461706643745	31.6342141107103			21.8992624512155	21.1238081327908	23.724360956735		30.5951408795004	31.338727264932	31.3381796126776			19.072085945982	18.3257012316381	21.4847293597395		34.9412913738247	27.9457097439465	22.0591181360108
Tb927.2.2090:mRNA-p1-CDS1	62.2288704267332	62.8303012281991	62.073229546622			67.0806126337787	64.9422777074819	70.4629595566686		65.1856184289512	66.3827228454063	68.4143461784018			70.0933250599013	67.29542786221	66.6422772390086		63.1313993772063	65.5548118470536	67.761286726984
Tb927.2.2120:mRNA-p1-CDS1	69.0211751695763	61.9611066110124	61.0822868111878			60.7148844820931	76.0104397446986	77.50731269319		60.8731822385647	57.6175180125635	61.9977724150367			73.431731792019	73.5742447966756	67.9851000317475		69.7544864679464	69.2462679153085	68.5779997061259
Tb927.2.2130:mRNA-p1-CDS1	74.5208776953991	67.2113611215287	72.9317503074882			67.152902645373	104.794906200968	102.629732545642		71.5395894560833	67.8309579255042	67.3546495751266			66.7110192396255	73.2085262703635	64.4719293916544		69.8970872272567	69.958636496664	72.1529325898857
Tb927.2.2140:mRNA-p1-CDS1	31.3119338769932	24.1771046603143	29.212708082116			27.056868440742	37.8022616942004	30.0682543928339		25.9561507397454	26.5985745291812	30.2257516419524			25.021176975004	24.4464513305445	25.7424815799945		26.0182419743511	26.127956697299	24.115677814623
Tb927.2.2160:mRNA-p1-CDS1	162.763939313396	164.110687938449	160.87591244803			170.224565942231	158.012881120217	159.917173485647		182.482730564962	174.033649014272	177.801435420656			171.706567713675	180.759662693115	169.045568751425		183.451207624325	187.12023824702	200.612125658794
Tb927.2.2180:mRNA-p1-CDS1	56.0256696254809	59.9348331557503	59.3209832083719			46.0826409087548	64.3719564067758	65.1379596142156		51.9082883657629	50.1945906080347	48.6843919915237			55.8062592660642	56.5768434742283	52.9103924004256		51.7908123513308	55.0639220125956	53.2616239775506
Tb927.2.2190:mRNA-p1-CDS1	33.955875232423	34.2761698372587	34.3764845933535			31.921837611838	20.9325891231304	24.4888218420504		30.8361155579307	32.2433763468279	30.1205658836136			33.223240095406	33.5216232610841	36.0402089767012		33.6239632434325	33.2122131779077	34.883493313084
Tb927.2.2200:mRNA-p1-CDS1	42.2157820549697	41.3922158320564	45.8708574377786			41.0944942529504	30.7415512966056	30.5169639608494		42.6722682058537	44.5145506665495	41.4779675711252			39.8416873950096	36.4706344869417	43.9694742675613		43.4554588731125	39.0683948472701	43.1220305215754
Tb927.2.2210:mRNA-p1-CDS1	27.8331855501664	27.3234081059346	27.2956666735338			29.0275458665441	23.7321871949619	22.7390308223559		28.6813482269902	28.1279350914576	26.2770172469763			27.8379100634622	28.6277791773671	28.9611572455404		27.2509395796872	24.9641174812654	27.9149276549481
Tb927.2.2220:mRNA-p1-CDS1	24.4562158704859	21.9250872830525	19.9741398148805			30.8394563728634	26.5073311459524	26.1880172084198		25.5390041825326	27.2848112798983	25.6547757990409			28.6688680461896	27.9309196931207	27.6831145172418		29.9253975048094	25.3816463754016	21.9515816030914
Tb927.2.2230:mRNA-p1-CDS1	117.67833709677	122.519782065004	114.746752723204			86.5602910159156	114.662811386965	107.914406353518		89.1551953063601	83.0724319543428	85.526521314702			96.9783701829112	89.6976882645549	92.7626184261504		85.395571126545	92.7919691279396	93.4516382425826
Tb927.2.2240:mRNA-p1-CDS1	34.8468779694486	32.9371188873133	32.9333012754061			36.71746621414	22.4091497468616	25.0464987620056		30.5620923730223	33.4836319588843	34.216707989711			38.0034761759691	36.5286215712039	37.7158489295797		32.1257043814123	31.9575225345652	32.9573609040948
Tb927.2.2260:mRNA-p1-CDS1	7.98800150440158	8.59553282225205	9.33327544645173			8.20207981380984	3.5974445464316	4.69302746901951		8.35655793486206	8.65032460958164	8.42243864916694			8.63994917328499	11.1823393900802	8.61381775090645		7.91531117343127	7.35903689923925	10.7096024429226
Tb927.2.2270:mRNA-p1-CDS1	56.7596870941973	55.5128161437112	59.1528472350515			49.1701385635025	76.7657102530509	70.7367231239486		61.016012166529	52.2628854977136	56.4695130826704			41.4610564043088	48.2576799099803	51.0169180403526		61.0765032688919	53.4650028636034	52.233548472362
Tb927.2.2320:mRNA-p1-CDS1	11.8962768011028	9.55959162105549	9.77275172086639			5.35893154459276	4.49023018713803	7.9256372990784		5.88520126935728	2.71464852404565	3.66230205532771			2.93416706861262	4.57291281198253	5.03125424461071		4.96903946082799	5.51927767442943	5.11742469864911
Tb927.2.2340:mRNA-p1-CDS1	7.50478754579734	6.6122749083496	8.09944755539824			4.15228470673743	2.91637564452898	3.29797490259664		3.1486105182796	3.31690498467829	3.31062404339227			4.42068217290974	4.67222714360233	4.19076822924445		3.4589041441509	4.91617779609774	4.48094965132883
Tb927.2.2360:mRNA-p1-CDS1	11.8402560535965	11.3692855994063	13.4888278924265			14.7993596547197	10.0439665652696	10.8357499805315		12.5185527315466	14.4462353173883	12.8358040318006			13.8069579608945	14.2650231745648	13.5710879910799		12.1879480833546	13.3240712140411	14.1530581007014
Tb927.2.2370:mRNA-p1-CDS1	37.4058792223839	37.4283267245513	37.6588481141003			41.5176841736914	30.6826107283302	33.0547599681564		39.5609063053402	38.718644091531	38.2919839184908			40.0105117309637	42.6675822061224	40.3089715066083		37.1244383020787	37.9410916705063	43.4068165083534
Tb927.2.2380:mRNA-p1-CDS1	36.9823014454461	36.0712762819068	35.795203800401			36.942942945124	33.4344803715905	33.1052252505505		34.8821198221376	31.458898324369	31.0362310864755			37.7082384989131	36.2801837037517	38.0328320863464		33.5564948319408	38.325864171238	38.297023369882
Tb927.2.2390:mRNA-p1-CDS1	115.346786045942	120.050234299526	123.412489617092			113.099919450387	173.847234543856	152.520759169919		122.597238838614	112.60764247893	115.556933246995			119.023943773999	115.787347932159	115.066648001745		109.238070748609	119.107374998798	121.394374513573
Tb927.2.2400:mRNA-p1-CDS1	26.1378977366024	26.639046108515	24.3927882952825			36.4121535349929	13.5150646009105	16.5114927655467		29.8286021560698	32.1848729010852	31.2828958496686			31.2527915034826	33.011050605088	33.5141907742009		31.8891137300747	34.0576227696792	34.1394635018172
Tb927.2.2410:mRNA-p1-CDS1	26.23612684892	26.3555661434884	24.8373591555634			31.3569168311433	32.5248209470309	30.2558058798152		27.931352056156	28.302724426624	27.0965138488629			29.1673413155373	27.7811925407697	31.3708019288968		28.7683594439445	25.5181418404176	26.1418578779229
Tb927.2.2430:mRNA-p1-CDS1	40.2605991619462	43.5958665076274	35.4401957746558			45.8837561472236	13.7532330381004	20.7829171611222		44.2544466627667	47.6846571837723	48.7586917071244			41.8767785248238	45.6195109068587	43.9256821650799		45.3149885153282	43.9174695380873	48.3908337488423
Tb927.2.2440:mRNA-p1-CDS1	106.075267824244	110.450199827474	104.562619136276			91.4424168620782	141.73053415589	131.497733242297		107.753441298592	106.346620000356	109.373154611094			109.868572930064	103.846673736246	94.7500677762311		113.917717224483	109.268812480533	115.690611399317
Tb927.2.2450:mRNA-p1-CDS1	38.2287617646015	37.932304706864	35.0752850081623			42.6363029356167	55.3833689920712	49.2221037670247		40.7617522239049	38.4439370656995	41.3865506169274			41.7559756969768	40.2187712875627	40.6032675112418		40.6076857419549	38.4947311241961	39.8866834000718
Tb927.2.2460:mRNA-p1-CDS1	62.8146502656741	69.8066689035291	60.7065607819432			49.0113337244162	29.1951236169932	39.9411154626923		75.6994650813114	75.9555928737998	76.1758827508164			62.774956254363	62.8393647069003	58.1754573711018		79.4266761028733	74.4409109455709	74.9493543068726
Tb927.2.2470:mRNA-p1-CDS1	37.0151789760169	36.9216249463714	37.280979838129			38.8961505818541	41.0424555537033	37.1673461057699		37.6941261925347	34.1554729106661	38.2876160353055			38.6190993270541	38.0033697849409	38.5237136931385		40.8362502606958	36.573352453362	36.4669879334352
Tb927.2.2490:mRNA-p1-CDS1	158.097712707399	166.895975015972	162.257242893208			138.074709147143	60.8398060862508	80.2019449841759		129.870734855809	120.30695047359	117.563862368137			145.966867167805	156.415176603531	142.666027399709		131.731830665325	145.613289692167	144.311646859818
Tb927.2.2500:mRNA-p1-CDS1	55.5974198261372	54.3316923959726	53.3092683421567			50.2320651874948	69.7699721818757	65.069990793852		58.9337870924523	54.1774535224429	56.4565939536193			43.8252187694907	48.3618438814172	44.6015336386607		56.4515889343261	59.0288704470893	54.8921476497546
Tb927.2.2510:mRNA-p1-CDS1	166.084678790813	161.168249213334	167.416288950351			158.098367893059	189.525335534999	182.63921594629		169.182141046336	178.145052958036	176.03375119077			147.791071906134	153.606990119366	145.607468321245		167.0198319862	174.009994281642	169.348944496057
Tb927.2.2520:mRNA-p1-CDS1	168.131219856482	164.409706049711	178.240311034764			162.725637197246	206.934602216713	203.423298014722		170.841467317326	171.653937668067	175.260748690531			133.92686182732	137.580454355904	144.521385762906		164.647787588735	174.743182459795	160.080376893175
Tb927.2.2530:mRNA-p1-CDS1	35.109419631968	37.2009309242588	36.5186981016939			33.5529816812764	28.1376795750664	29.9598977983321		36.5739578607084	33.9278251332086	34.8521953830746			34.3347020661778	35.4319625798198	32.5250031206079		33.7424989561701	36.0793248756477	34.2450270808718
Tb927.2.2540:mRNA-p1-CDS1	33.4189660941325	39.6090111276062	40.7404164566076			31.47876085083	49.5598151439215	45.7925710613419		37.8894862674811	40.538751292415	34.3849470750213			33.3761504054686	30.1901910547945	29.4328373309727		33.506677470006	31.2759068217668	33.101000733701
Tb927.2.2550:mRNA-p1-CDS1	24.1457955378706	24.791098476179	25.7642929729698			24.4315177710079	25.0374354797525	26.8145486795209		28.1698962119151	27.0333748852879	29.1280176664363			23.3103272673114	19.9616610738747	21.3933123192718		24.6179546458704	23.6869000194263	24.541795887119
Tb927.2.2570:mRNA-p1-CDS1	31.1666240042107	30.8265659754683	29.3515890387031			39.2132595658224	48.2363650043451	45.3616743276594		42.634086673286	45.2549789876831	45.842372553635			34.9464568830569	35.6812837657756	37.1288486889715		46.4173746041417	41.3780577747644	38.7091660570227
Tb927.2.2580:mRNA-p1-CDS1	26.2305885583798	25.6227850513756	26.6671176866005			27.1728557903831	18.9275709923305	20.5899624134848		29.0257282001919	28.0188675638738	29.2499549787516			29.7257747872631	28.8943205510156	28.2829722304558		27.4127672814326	25.7705403702093	27.7160608834392
Tb927.2.2590:mRNA-p1-CDS1	61.7801440640226	61.6715965007871	65.7227473026405			53.0163479222918	124.585199165664	111.642535107773		66.638516952915	59.6198279620591	61.6234145837972			48.2199908822942	50.0787244348852	54.2378700501572		61.357232771715	57.6920722949794	49.9637746923789
Tb927.2.2650:mRNA-p1-CDS1	22.6994404026271	23.0552655847139	23.9341350998569			23.167874508528	12.5355275466207	14.64751960646		25.30254867393	26.7539296521397	24.901518523135			25.3275077212677	28.7013606461691	24.9020682024731		24.9754389272119	23.4931352905743	29.2010886253058
Tb927.2.2670:mRNA-p1-CDS1	640.36004969924	636.121909822629	631.869210525279			638.491048486281	410.412792457015	460.127899320753		653.18242320216	588.299276181298	562.457074865558			632.400156763306	629.44799882583	680.355091307368		574.685433127201	580.999606282512	608.233298280878
Tb927.2.2720:mRNA-p1-CDS1	8.00987203321418	8.03819664278526	8.54409532878255			7.83859693972722	4.75963696424681	7.3823861469445		8.13331328988379	8.76206128134041	8.50765934184384			7.46630262066407	7.6830093065736	7.83830554752934		8.2071212633519	7.21695163287577	8.21885895870857
Tb927.2.2770:mRNA-p1-CDS1	254.620694050533	240.929146686954	251.640993376715			249.54474351302	390.62487092982	329.737663050547		317.777991183702	281.030756727392	287.170986560617			236.736050948539	263.602164587643	277.353879822552		276.996536541115	256.3397853235	276.768871680946
Tb927.2.2830:mRNA-p1-CDS1	34.5856269637686	27.3705131557498	27.8542039953709			23.1468844709271	21.2022976512035	25.0874695828433		29.5904235013296	30.9944336337639	28.6584024912052			23.2691792933179	27.1606471985256	23.8129751868711		28.0233587021263	27.1498448709797	26.7177314126961
Tb927.2.2860:mRNA-p1-CDS1	38.5003138188761	43.8470009267791	41.6294884460329			39.8991091152064	47.9043782949188	44.7288644164791		44.3279569974686	48.9960953120434	46.0874412577771			40.6250936410349	41.2240107632093	35.1492420519836		47.1383794975235	46.8465519683279	44.4301651805775
Tb927.2.2880:mRNA-p1-CDS1	30.1783192202138	28.9485266120846	26.9017181186306			35.3146180127541	25.586643741889	29.3928616094854		32.9400797841182	36.4788714106779	33.8754501633815			31.5084922195141	33.5028773568587	33.0045641345777		33.9795842190373	34.082175501085	38.0899290090976
Tb927.2.2900:mRNA-p1-CDS1	55.744108249176	64.1077949260944	58.427372481532			74.1565591640331	95.4987468010033	90.1032988602409		78.4658112187349	72.8905625793472	76.0706674431495			58.9021880873147	62.2492772319467	67.8635586342132		72.7015804472254	69.6465757369991	63.4695821673176
Tb927.2.2910:mRNA-p1-CDS1	52.4349567581138	48.7572072273849	48.1501655217645			66.1198877275369	79.6179876502936	75.5045700188065		60.0862069076956	61.1397687287522	64.5900188102674			53.5521625084225	55.2963348722199	59.783940522846		61.8422424018271	54.4314970650627	53.1380886887
Tb927.2.2920:mRNA-p1-CDS1	35.346222016824	34.2146875018843	31.891278993931			34.3417201877689	27.9437854512552	29.7658996749352		27.9587853585393	23.9421117042779	27.2723232788279			31.7726509745981	33.2714903610981	32.4263775791859		26.1492023905249	28.4691472026249	29.4019107787886
Tb927.2.2940:mRNA-p1-CDS1	36.5475501540087	34.5245306160968	37.1809905977671			44.121869717147	61.7380237612732	56.3248624054505		48.5276881810432	44.9545795581959	50.4030424201235			40.0513804865623	40.7043039240704	45.5227884052377		46.8883411367106	45.2580769303214	41.927934262688
Tb927.2.2950:mRNA-p1-CDS1	27.6235289044797	29.2327238016021	31.6924732730602			22.8090925260962	27.9078360326614	26.2561409387879		29.5943559689565	28.6571473898208	28.1077851886511			27.3113866736919	25.8538961860819	26.0256887975407		26.9359565343669	26.926685223367	29.1863980134098
Tb927.2.2970:mRNA-p1-CDS1	30.5316364832534	30.8715106365461	30.2110705521506			25.2994073878378	9.87327442013061	13.919603983046		31.4271359431676	31.8472504162799	31.8819189787762			26.1403350505632	25.606936693447	23.8221047620226		29.8397924888372	29.3421023969667	31.2285329229805
Tb927.2.2990:mRNA-p1-CDS1	45.6503984558827	50.2024837738787	48.8269100925915			46.0323351472288	61.0761222450765	56.6143716693033		44.8149260359178	41.5283465699749	42.2749136542651			49.4048183813471	46.6877800547528	44.9494395172774		46.4284148895734	48.303465604581	48.2981852591237
Tb927.2.3000:mRNA-p1-CDS1	43.2734289036906	41.6862827481081	39.6555064843929			50.2682274003924	51.5793365677395	49.4615973823154		46.4165832713694	48.0473352131802	49.3143393703078			49.3871437980681	50.0253421501197	47.2985930060181		49.2744519605897	43.4692513737879	45.0300009981136
Tb927.2.3020:mRNA-p1-CDS1	33.2668458184059	32.6503491566334	31.3477235098429			37.2946358897167	32.4091268276149	33.6652340979247		35.6955937985823	37.9998234827687	37.4058243227024			35.9101715052614	35.8901133890043	35.0648710635531		34.1709602872305	36.5458463631145	37.8114045167156
Tb927.2.3030:mRNA-p1-CDS1	66.827437105877	70.1059269262868	68.9794038975927			72.2653786394653	29.8770384537724	39.5887277493941		67.064436785838	75.930021447476	72.0766270677313			72.6052964364261	75.9518434007552	72.0434763697855		77.9286350578885	76.3058807633294	84.3990496965216
Tb927.2.3055:mRNA-p1-CDS1	70.5813583026891	69.9983956974466	68.96229937353			61.8115976687586	63.0185939066846	60.6078146400113		82.9368279723711	68.9840095522188	71.1348316864242			53.289651907891	55.2309763675606	63.4825903217058		82.0212324201234	73.6985901232636	61.5632799112952
Tb927.2.3080:mRNA-p1-CDS1	138.731389185443	137.207050827416	141.031777518878			145.237090125418	165.825305124774	154.172054649065		131.614020583339	118.913552461618	119.106300780311			145.861821122327	159.490939555787	150.64239481541		118.2470784641	123.124424209032	145.295921529204
Tb927.2.3090:mRNA-p1-CDS1	118.728358615933	110.000780297077	113.137715220591			103.478416253922	57.957929138185	73.9726147913984		94.4034326064249	83.9452851281807	86.1164169009916			109.29772330582	110.672175617728	123.984479599335		84.2485923915993	84.9119642219913	106.128612565712
Tb927.2.3160:mRNA-p1-CDS1	37.9497907897249	35.9640424884895	41.0196653331767			48.8742865287859	47.6726080470291	47.3747728521656		37.080957746312	38.1060895142779	41.099546042301			44.7528714406881	42.5487329438856	42.985632195002		41.5065585456252	38.1471936009402	40.9347533013211
Tb927.2.3180:mRNA-p1-CDS1	36.4373528342612	34.3666353583227	33.1565823804169			38.2099647581919	44.3235283530007	39.9740215511287		33.7220740755684	35.171462152177	32.9855229341807			34.1929827716809	36.6342078997902	35.0223403035213		32.4086055360328	37.5354860169364	36.3823982753827
Tb927.2.3190:mRNA-p1-CDS1	68.9163621581129	71.3695538832225	69.2752020719643			65.6469114212613	73.2964045253414	72.0855582916178		71.5832644191212	67.4485748666726	64.090285968235			60.2726818677509	61.5998255261176	61.0039577159049		69.324160282771	63.6839731664935	61.4090963837893
Tb927.2.3270:mRNA-p1-CDS1	56.3301332186994	57.4528429815756	57.2760305068024			35.4441612686223	32.4826962871412	37.8585852285497		47.0343372543618	53.6717694456622	47.7624528002831			38.7551769337118	41.1949948888301	39.2437831079636		43.4375641297496	42.284992343226	41.1256207796555
Tb927.2.3280:mRNA-p1-CDS1	76.7827552452463	78.5827738421713	77.5898115654987			62.651673366875	39.0358091810638	49.5799265626558		83.8643242201748	88.856596082263	88.6394425143939			54.5976648018845	58.4315953143429	56.0817907343781		66.7138684144162	62.9980710298719	58.6363130509498
Tb927.2.3290:mRNA-p1-CDS1	21.9170102384714	21.8778930149531	20.7995453883608			19.3959803044185	13.5776727586309	15.673364465912		21.180458161946	22.3632372690259	23.1839643154659			14.1404023947327	16.3243569489536	13.2908006864499		16.8298928749727	17.7829358480472	17.6443616779454
Tb927.2.3300:mRNA-p1-CDS1	20.8919384901242	23.5140602276099	23.0958858558656			17.6955107982777	14.237698517731	16.5715515413225		23.152727545447	24.3759286232382	25.0142772877395			15.798844650905	17.6687157565145	17.4217252241303		20.6371694122416	19.6521649002568	18.4018216489683
Tb927.2.3310:mRNA-p1-CDS1	67.7523612717113	66.9426128149848	66.7705151320626			56.2217730467801	47.8518675347581	53.0828561567565		70.4871927494721	81.6258160319446	78.8341944486424			48.6621872534782	53.1501857132108	47.4158294759834		66.3244878594682	55.6221942292614	53.4232061915568
Tb927.2.3320:mRNA-p1-CDS1	156.136994021843	160.304790099599	155.970880594511			142.24822933322	177.658978580713	177.927886188443		165.762937625872	164.21764222172	171.743571270391			136.117216135023	141.793460922714	133.590138388068		148.360609521721	137.04946115775	133.586499066306
Tb927.2.3330:mRNA-p1-CDS1	13.1369314044138	12.2074036671146	14.1205551261669			9.34545379118005	12.9392070744143	14.1207057105532		15.3091397877855	14.5001957747804	15.4441957406381			8.14052448913868	8.18794144814088	8.85378033533324		10.2602831460642	10.9039388202142	11.1603087122235
Tb927.2.3340:mRNA-p1-CDS1	75.7457062476349	74.2432515166448	79.1579144310401			50.4219222644784	60.2806065645851	58.8761627931538		88.391452624916	86.4163113487864	84.6398697231294			44.3249404855694	45.1687221379647	38.7895726553251		78.25227183434	65.9247055556849	58.9543967315917
Tb927.2.3370:mRNA-p1-CDS1	46.499878523413	43.9919976229655	43.242020975873			51.11305430892	58.1004761282529	68.9484516660567		52.9877823390075	60.1531641201226	55.8723901922324			40.1623820449781	38.5217734731152	41.5278128126599		43.1650435238322	40.1242726172807	45.8963455551317
Tb927.2.3390:mRNA-p1-CDS1	37.1477366450945	37.6671213371974	37.5831608091208			36.2958605008441	21.5485293973771	27.300407944332		37.1288770424179	38.4325830412132	39.5874666264085			35.0906358218725	34.6389143710802	33.8876762270867		36.2500351371254	35.4914181164097	38.4057465668926
Tb927.2.3400:mRNA-p1-CDS1	35.4035156843525	35.3081395861876	38.7690027459029			37.9177733468648	65.5581491835212	58.5832465603521		37.4731182865198	41.0357615694542	38.6564181123546			33.4188491053476	34.259507995794	33.3865020470735		32.9595464899362	36.6414135759136	35.1643642561706
Tb927.2.3420:mRNA-p1-CDS1	174.823546033598	167.648704754008	185.219730881385			134.031537870738	330.53147121792	280.515050989121		165.166842012867	141.633836037164	145.520776015826			142.211423466779	130.678878017102	136.073552298265		150.636194132227	142.301376562463	139.896173177598
Tb927.2.3440:mRNA-p1-CDS1	59.9454974976286	69.0401143491247	65.0078062821819			60.1738907014491	59.6261695996642	64.2480754567627		71.1168668211325	64.7948954279508	65.5418407244707			54.7800424798827	54.9809809193365	56.0727776889333		66.3800685388444	66.0701852997392	63.4589816556356
Tb927.2.3460:mRNA-p1-CDS1	46.6858426922651	40.930132739924	46.0819207682062			53.2206107844965	67.818737283234	73.4729813266878		38.8066812148657	48.4579252548504	43.1708517013079			34.411201333142	37.3338077595392	44.3412851842649		38.5532939262644	38.4974528180843	36.7942880251104
Tb927.2.3480:mRNA-p1-CDS1	70.136272832066	73.4792048491544	73.7571055717585			59.7572305482992	76.4763504185733	75.7786563000889		74.0143134742911	72.6559332718395	67.9999372199696			59.3631156800331	60.3083684738885	62.3585768233871		62.1640732854548	60.1052228419541	58.9742190466463
Tb927.2.3580:mRNA-p1-CDS1	105.699103071868	100.834048605654	104.36639074056			127.473103130174	84.4339362640269	84.4981966012856		114.861513209429	130.651161016248	126.14595968351			116.103360812186	131.17983223393	117.731349323891		107.420129482452	117.980456955111	142.289369669756
Tb927.2.3610:mRNA-p1-CDS1	170.355815423355	167.37458629636	162.636334007176			163.67532069301	229.608330478042	216.826696079615		162.555802773938	165.125517117811	160.494704692237			148.630738751446	159.749561081314	163.470655153172		179.677792231332	178.139444940205	163.692169956923
Tb927.2.3620:mRNA-p1-CDS1	42.3713885618812	41.997993767801	42.9538176902433			50.0743173360334	36.6801536159947	41.8561306209394		45.3303850240159	46.8832598693739	47.9170875368039			43.468265363237	46.5708217493553	47.4723182757624		44.1466511342798	42.812064541604	44.1845937395557
Tb927.2.3660:mRNA-p1-CDS1	17.6886063296905	18.6245032710926	19.7241817957154			20.2819632941197	7.95759795568887	9.79623875056575		20.1504414710073	19.8841555389011	20.4491155344212			18.7842456326553	23.2568545122344	19.2818811357742		17.3213525133587	16.3387895828833	20.5976535983064
Tb927.2.3720:mRNA-p1-CDS1	27.6798427375414	22.374308373351	24.275774467565			22.9455838754587	8.74777337578292	12.8499561651725		25.5768902590532	29.3440578551601	33.5536626402406			21.4182552488608	25.7274380472462	24.0601765483348		27.9097268670896	27.245958043612	31.5247626035248
Tb927.2.3730:mRNA-p1-CDS1	25.6845722911917	25.8833225747617	27.5687028653735			29.2645054246383	17.5189052919551	21.7614842069934		29.7299484364991	33.7392030845673	32.3229298406951			25.6564965701901	25.2635591365469	29.8332840973805		28.1026512463552	25.3060758677921	28.7100516567815
Tb927.2.3750:mRNA-p1-CDS1	19.974598684657	19.8481980145547	20.0815057543039			20.5196075246044	19.3755773656573	19.6519442791763		21.6269079150212	20.23313135378	20.4097764339129			18.375270897888	19.3348708705634	20.6308656798969		19.9555338985957	19.2988004204677	17.7058604577307
Tb927.2.3780:mRNA-p1-CDS1	144.305683991348	148.463368995334	147.882621113695			109.149141291945	80.0868563127886	89.2084465023366		121.293384669617	118.663341238139	120.360634885957			118.663134261032	123.952449648876	113.637573388168		113.507544321725	126.983093545506	131.955745624826
Tb927.2.3800:mRNA-p1-CDS1	76.3252205645631	77.9440475399716	75.3134462861766			77.3910878032161	55.0367958720847	61.6627289834992		68.2573229640868	66.0105608646231	78.2232061716041			72.8453100127468	78.734198636091	76.2985113772476		72.0597992834188	64.8431162074955	72.9872919172886
Tb927.2.3880:mRNA-p1-CDS1	32.2591519586717	30.4337638930818	35.7093792647595			28.2661676143069	72.1078141816872	62.8977586123583		35.9757293385954	26.9684755011748	28.0976616703831			31.0703039488847	37.0617605866029	29.4328373309727		25.8803310742685	27.1439885627677	35.191758253525
Tb927.2.3910:mRNA-p1-CDS1	34.7856991959565	32.5799288550253	33.7812907965126			30.9163642203352	31.0061544870215	28.2041498410318		31.6389801101754	29.0646201257103	32.2341060741978			30.2260204413368	26.5515656191335	30.5098872665705		31.0203918086215	30.934394630335	28.5654990481041
Tb927.2.3920:mRNA-p1-CDS1	61.8869742483935	54.8548864708968	60.7532526107306			42.8604257486256	66.2577975108625	58.7550184252667		54.0121797524838	49.6680137362426	48.9030358400303			46.3851966834378	51.0293233616002	52.5672897186919		56.603060163542	47.9700183061521	55.2885270061819
Tb927.2.3930:mRNA-p1-CDS1	28.1530585059309	28.8213255141401	28.2231628472945			27.7064890435894	28.0018044880564	28.6776881501709		28.7616553638233	29.2500874177612	27.8749386449789			24.4207152149659	24.2591684664322	26.5004144234588		28.9528948514089	25.987447647867	27.2309079185429
Tb927.2.3960:mRNA-p1-CDS1	29.2727611269412	28.2995204722226	30.7432807710832			36.0896587570193	57.9716502388333	49.7006569033117		28.5509472659199	30.3194510477825	31.9048340092705			32.03449933784	34.5151860828017	35.1665069409024		28.9737340497059	29.6272914125216	23.5171357389931
Tb927.2.3970:mRNA-p1-CDS1	48.6970096640425	47.1742068134927	53.1967141474609			60.4231283695694	90.9480137517145	83.7306832705269		47.5193654587283	48.4350447184986	53.6864568400079			55.8360410918553	55.5598288437273	55.1220242996725		47.2042801925447	47.3495926806315	44.6427970421626
Tb927.2.3990:mRNA-p1-CDS1	34.1018079665881	32.1380938847173	31.343454438064			42.5189132655177	27.9560040413016	30.3368833781532		35.1907612237431	37.6820899938347	40.1380005429231			37.9820861757093	40.2791243818984	41.504284306817		35.0102184688421	33.1469367416159	36.4785788233422
Tb927.2.4000:mRNA-p1-CDS1	33.752590425062	33.6055815282879	35.419454420429			29.047049256824	30.2458308725618	27.9106856092965		28.4929981148342	29.1102735344469	28.1714280833786			33.6591348833905	30.2153835942523	31.1137720497628		27.5447620465902	30.6557864111646	30.9183973653831
Tb927.2.4020:mRNA-p1-CDS1	40.2609778927481	43.4617557914539	45.6572408546906			48.0204036918061	49.6295504419843	44.7744770027406		44.5768799484511	48.2164724602015	45.0244869901349			43.3858378969856	44.6032687909694	46.6507223038375		49.8332615157306	44.1907729032132	45.2285781353551
Tb927.2.4050:mRNA-p1-CDS1	32.6769345457027	33.5202423898472	30.387875305279			35.011109397065	16.594857270454	20.9400826506724		33.949616849571	35.0998138460139	35.8899689715812			31.4789473442561	34.5967786279573	34.1601453445833		32.3197383840874	30.3805276348739	34.7149554293052
Tb927.2.4060:mRNA-p1-CDS1	47.4959503362188	51.9338118307603	48.3902445786088			45.3165294083019	35.7502325637366	35.9155937192919		50.9244514980394	51.1044353359067	49.4262591836945			45.883249541721	49.5553858035133	47.2286453357111		48.2828386961559	46.4002164721975	46.1230537255039
Tb927.2.4090:mRNA-p1-CDS1	125.547423066989	126.039903033066	131.953374489579			109.683420543694	229.665478801136	196.471131190438		119.125798538143	99.8910519622996	118.691020263957			113.658371965908	107.617800537258	103.539870561601		115.532515358875	125.130782404777	118.407747360841
Tb927.2.4110:mRNA-p1-CDS1	89.1827999660078	85.6702125699696	84.2957082719752			90.4177173374905	111.558897928507	109.317584533671		80.7665294132863	81.5087658964514	81.4028449182927			80.5491289420731	84.149608353666	78.2370739833231		83.4705798375724	86.8522929363406	78.754696363912
Tb927.2.4130:mRNA-p1-CDS1	58.316042771438	61.5148286831894	61.1106246849114			58.9215856395522	55.8617750234819	58.0950528390158		61.4531174885278	65.7188045671946	63.5035888230531			54.9152723444632	56.9165043714401	54.8387939325834		60.6703980765092	61.4534499272292	60.3267433623422
Tb927.2.4140:mRNA-p1-CDS1	52.3054059823642	48.8330274175967	51.3646476262939			53.5697394402852	25.4282350597652	32.5297520455325		46.0970687962942	49.9792824153061	49.4360608947935			50.05769407192	53.6036766123367	50.3180561493889		49.0276346507916	48.2672173610377	54.2258940303096
Tb927.2.4150:mRNA-p1-CDS1	51.9949339496477	48.5820410481688	47.7024711767417			58.5630737857527	62.5792815933928	61.4519949153543		49.8860887189295	50.1870645882939	56.4177631623234			56.2030532720658	50.1591374064334	53.9602017734499		49.4525472926244	47.9487247966057	44.2360800246336
Tb927.2.4160:mRNA-p1-CDS1	31.8437872993057	31.6205250539547	31.7864505884373			37.3052575107835	24.4959560138746	26.8088428667391		32.049377481892	34.1733984055698	34.3976025579344			35.7259408988132	36.9436783999849	36.8262534069347		32.3402183137329	35.3339403272085	34.8664495485157
Tb927.2.4200:mRNA-p1-CDS1	2.79484650645801	2.65691397497068	2.80733323012522			3.08732279736654	1.72677672276542	2.09866861594094		2.25632937659681	2.88725623366705	2.6786317152262			3.19705486955768	3.21394450267524	2.89224413078922		2.34966281567984	2.06308259891967	2.58865357659002
Tb927.2.4210:mRNA-p1-CDS1	163.674800367186	165.060921005255	170.270807982394			135.579609667159	108.102969658586	113.536225208851		145.90293964029	140.707561520115	141.96085373857			154.933504272208	163.943680302545	146.306195199081		147.406696156055	142.032210268207	141.295593603821
Tb927.2.4230:mRNA-p1-CDS1	23.6409714303222	24.9702977423271	29.5078830066166			25.3036172849809	15.542035136905	17.9791790985673		25.5265073854171	26.2177896927566	25.4911482642706			25.2516927409795	32.8297622194612	26.980100886725		22.3220064546871	23.1422344594497	29.5697149227141
Tb927.2.4240:mRNA-p1-CDS1	32.8083975646606	32.3639718117836	31.831363716025			37.546499544769	30.7913802794472	32.1579041343041		31.4651998655832	33.7265572063497	32.3437002168888			32.1841450338447	29.7619434227431	34.6049120068864		25.8424303030389	28.1363177098631	28.9422113192687
Tb927.2.4280:mRNA-p1-CDS1	24.0922515200963	24.169737262371	23.6646784998743			22.7990082203959	21.6293813255575	22.2408515249306		16.1497283507101	16.8969302187002	16.9442040251097			21.3760963287181	21.6454473229976	22.8765293668666		17.257020985583	16.8912122116767	19.4711769021771
Tb927.2.4330:mRNA-p1-CDS1	37.4904494009356	35.6900116414163	34.9793725346896			41.8483623239823	14.1758481353251	19.4710595170019		37.0556589084917	39.6203485763726	37.0646087434346			36.8443704906652	38.5533461928272	40.0924363468645		35.4343676412591	36.370810153383	37.1560072995673
Tb927.2.4340:mRNA-p1-CDS1	24.3502956780074	26.8749006155039	24.9845367499186			33.0819733866507	53.7283282334879	49.860323479121		30.4740787921698	31.0641450593808	29.6043163822778			29.0727621032719	27.8456500640661	31.7774485027362		25.1795410265623	27.0457411795707	25.2538002049118
Tb927.2.4370:mRNA-p1-CDS1	81.5207195682864	79.4377791472021	80.511148176903			87.5633485502884	33.7246737847018	45.250893696649		65.1602630077701	73.8142327971392	76.3578315153486			82.787430396094	88.5704163952907	84.7053312147207		69.2137714925118	77.445660616357	81.7603399538869
Tb927.2.4380:mRNA-p1-CDS1	29.7705621319865	28.9572095705759	28.1040174841187			33.3675867048429	38.2541455263459	34.4873316037568		27.7410220324965	29.41308497898	28.1499469631354			30.0894559827387	29.7918348958827	31.8141348496598		31.434498980824	28.7752632152292	27.8362213480153
Tb927.2.4390:mRNA-p1-CDS1	46.061913087276	44.0316156988812	43.1836454577797			40.8004708434931	35.1031400474691	36.0971604552979		39.0407188522906	38.3295393195927	37.910905791326			43.8176742185245	41.6288317948557	41.380562799101		40.7006388331662	42.7469155342264	45.6396111983301
Tb927.2.4400:mRNA-p1-CDS1	30.8057971285691	32.3886754846191	34.1553371201802			31.1198867361122	21.5260213957901	23.2947705580358		29.8960664502438	30.6465904440483	30.2254560153409			33.5617079252476	35.0225860598805	34.2636075866484		29.8314626043765	29.6789584591146	33.8521730405871
Tb927.2.4410:mRNA-p1-CDS1	128.46155761007	135.465087913784	125.223174792941			132.830049885306	81.9511031017271	94.1146365241674		113.751732398636	109.599409744136	112.401746992316			154.780573054948	149.668746387475	144.329913430399		127.388396349916	136.68184534187	137.077085391327
Tb927.2.4420.1:mRNA-p1-CDS1	0	0	0			0	0	0		0	0	0			0	0	0		0	0	0
Tb927.2.4420.2:mRNA-p1-CDS1	8.57764749461017	10.1062697241948	9.59799284942635			11.9796221036531	10.8461489207527	10.6433980357994		10.4587671408144	9.82444227749853	9.57236621868725			10.1415060188952	11.1568825188705	10.07049460707		9.70338174232148	9.69523908947393	10.2506989511461
Tb927.2.4440:mRNA-p1-CDS1	88.9101046809748	89.7833499687666	91.1388882961172			86.6435654772812	95.826350899313	88.8914614720166		85.4166666825084	71.7214702487354	83.0573175371297			79.894410454387	77.6671830483973	88.0511772254309		75.546917221828	74.4870583624678	73.2214425523046
Tb927.2.4445:mRNA-p1-CDS1	119.868917762219	120.895313868077	125.725629261416			111.951012715149	147.598084465714	133.569802157603		118.571657861824	111.098003775122	106.020911440502			121.691294655333	120.409331118672	129.738775498715		104.127334373172	109.56178070136	106.074321929771
Tb927.2.4460:mRNA-p1-CDS1	50.4518123863093	50.1307695802304	50.2978746414822			52.1620623209858	33.646862324549	41.2231759590256		39.921110938403	42.6704551920341	44.180736017538			43.6709237657579	47.0943784716143	46.9676432674036		41.4234817952784	41.4916552811379	35.9743854658314
Tb927.2.4470:mRNA-p1-CDS1	29.0051403835867	26.4930899967964	27.284346433303			39.4336472149278	21.6906524600439	23.575151139397		32.4767025149838	31.1826041780941	33.0574585522411			33.2741927133045	35.7874837068271	37.9356570043648		32.0341831563954	29.1584480913253	31.349819414826
Tb927.2.4480:mRNA-p1-CDS1	100.376006812596	104.943456532875	94.0414635813757			93.2417818494878	64.0028749516934	68.6390459635922		88.5468861034263	86.4829144005608	82.9427758885793			97.3934947292281	99.6892262099792	89.4439523628205		88.7745938092707	94.8083027932447	93.4023460535906
Tb927.2.4510:mRNA-p1-CDS1	37.7081539181564	37.1407242894296	37.1270389426972			39.2826969094599	13.7968499761459	18.1566489129855		33.9675685113293	37.2414749776172	34.8934688729546			40.5558679212625	39.9868685705699	41.2692686877294		35.7639480262319	34.668185444029	37.3092873544942
Tb927.2.4520:mRNA-p1-CDS1	55.0873285298382	57.281795062611	54.1884272735486			55.9549314425048	31.9129404141605	37.9841167130334		59.3896671489147	57.4683521807528	59.3625604225486			58.5231896238859	58.7986351094408	59.2409140223402		55.0324862396876	53.2665268467644	58.9100069303318
Tb927.2.4530:mRNA-p1-CDS1	68.7440023087779	70.6421577670123	68.5163350624725			70.6418259071527	70.1168421214486	70.0906699918498		73.1355606894473	63.3722151243597	67.4540642425822			73.4836252624602	71.672440202437	75.849328696064		67.6029721932446	66.2313320931532	76.166662587928
Tb927.2.4540:mRNA-p1-CDS1	185.775838596783	199.087126522086	203.507152060757			169.520867860617	250.223479861647	232.29322411117		159.431085073557	159.621333213884	159.276845751707			182.571877282901	174.338021492972	160.721129910342		171.534327179022	170.595855391455	161.787778987181
Tb927.2.4550:mRNA-p1-CDS1	70.7274722747457	74.5896177214679	75.6800451395922			57.7987778623019	74.4500106057534	66.1327906576522		67.4185240695666	68.2437470018362	65.3506676248036			62.7947377228084	65.1680157724756	59.5370638873024		59.1822150999213	64.1844476576032	67.3969213744231
Tb927.2.4560:mRNA-p1-CDS1	27.8480859519905	26.6335307179576	28.5872268788722			33.0388124179067	29.9336168488303	26.3182373646129		27.056523238846	28.2940631245113	28.5490430913362			30.8269950459035	32.1245811123662	31.6459636430115		26.9326545519695	28.7041652410824	32.8554494796949
Tb927.2.4580:mRNA-p1-CDS1	250.669315826493	242.966915668504	224.915833732124			212.888316081132	114.096628386107	147.240217611305		198.873833342926	200.580832060956	197.593279622676			236.610040872995	237.294440166489	238.450803960571		199.814815471245	221.107306632473	222.5842151457
Tb927.2.4590:mRNA-p1-CDS1	264.438002985833	262.409081911323	244.320137649029			199.532826152201	88.0633475992189	110.926103813188		193.78082635665	184.03546570079	179.520473683819			233.114789633226	222.758453932293	224.851947508536		209.359649075315	226.770321840688	217.46341594551
Tb927.2.4610:mRNA-p1-CDS1	106.888136235396	107.916914583375	99.8466499428529			90.2378056286045	48.9862868082114	55.6763713370041		82.0233608146514	88.6096686707508	79.6431274140669			97.1743509475987	102.513360678337	100.882116359059		89.4980389421347	95.0275634380024	87.7790284801951
Tb927.2.4620:mRNA-p1-CDS1	59.6874551756157	54.8602147745851	60.4311144030183			66.3954006862924	36.2715363086958	52.6107808370748		56.1217123633794	53.9870945908796	60.7082445866248			51.3961377135854	52.8972731407623	58.0365806526222		55.4770808921023	53.3789296212424	54.4827297356692
Tb927.2.4650:mRNA-p1-CDS1	41.4027901266728	40.3748645792308	43.9145558241344			47.0840507756542	39.663353357531	39.4825711119444		40.6450554643158	39.6295934140207	42.1366595531091			44.0009541903365	43.2848755098078	41.9475870622524		41.9815601998742	43.8065503608257	41.0121245774202
Tb927.2.4670:mRNA-p1-CDS1	22.4308041781192	26.0097574030864	22.2823330375803			25.3168080444292	18.2658969650224	22.0532705994975		24.0967603414606	25.1035023306077	25.7191769081365			23.3977136863079	22.333507174834	27.0559587148976		21.7328318787131	19.1183226660648	22.9840180958688
Tb927.2.4680:mRNA-p1-CDS1	21.5901294070232	19.5857838705094	20.843812967388			22.9402158595795	24.00260111457	25.2462510358993		19.3277612521492	18.5808466937105	18.8128545385815			20.3219556560343	18.2825106455075	23.3367156831337		22.5318817512184	17.4687817656699	18.0533727588147
Tb927.2.4700:mRNA-p1-CDS1	35.7859869289073	32.5246668058838	36.6917670372702			35.2913847114299	31.8521359637152	31.6330260621111		35.1310483936123	32.5757822885477	34.8304200735641			38.1441718919641	36.1656525641157	43.632890429249		32.8377601339442	33.8418867932121	35.8679574513788
Tb927.2.4710:mRNA-p1-CDS1	326.725330399457	313.317348585666	319.20441324462			227.912206278857	153.770962498634	163.219286898668		209.111869352265	212.774396984247	210.388481601944			309.640924770061	287.618810323206	270.178352935595		244.887382323445	260.679730161513	276.252828854191
Tb927.2.4720:mRNA-p1-CDS1	20.3194958254628	18.8945439674595	20.8999099192832			17.6230476090955	14.7662905758848	13.497302142304		20.4892543990853	17.8544472095334	19.4705154857159			18.3685043827574	18.2725132728974	18.9755841905436		19.8282542526359	18.7611810277048	18.855487513966
Tb927.2.4740:mRNA-p1-CDS1	29.042845665827	30.9110897402906	30.9444623999091			31.7525807846278	48.7125675146592	45.4301975294112		28.8969089993717	28.4919378617036	28.2605862391877			31.0268920054169	29.1784932400312	34.3240085492393		28.828414387402	30.6376230090777	28.2701052398956
Tb927.2.4750:mRNA-p1-CDS1	31.2467006814161	32.5485052403714	35.0552496985392			36.0048091849244	43.3465934093498	41.9515166079659		40.0515438566932	38.254129659946	38.6703258001086			36.5694125019289	38.0492011522648	38.9437541851198		38.3913614910425	36.5251280962241	34.5955773093728
Tb927.2.4760:mRNA-p1-CDS1	41.9048423817253	39.5736608898578	39.1234542849044			60.7199156159185	39.6846284138091	48.4736349408115		45.3568071063614	49.3977026506667	49.7432676979375			43.5114529095492	42.8231015594622	50.5558572005596		47.2148155726175	50.1862188538283	47.0287442118157
Tb927.2.4780:mRNA-p1-CDS1	43.1838902091409	41.769235111439	41.9184910305807			49.1833359507098	31.0675537646316	33.0357215247452		43.7252751100943	42.6496958336778	47.0938573754383			48.460528689525	47.2030256292697	45.2492079406381		43.4992194992366	44.9519065853636	46.5363197162553
Tb927.2.4795:mRNA-p1-CDS1	224.740007547928	198.450387311461	209.866750562656			182.873538959228	423.817356822978	359.915590408149		246.921082995104	252.462312736245	237.369491786026			183.909400193398	168.976813970506	174.494678462195		243.759953202081	213.67489282434	182.889983045449
Tb927.2.4800:mRNA-p1-CDS1	76.9236037576222	72.8700300762878	81.9360330970878			73.8824016580865	85.8618186425198	81.7359019782051		71.7536943726518	67.0624344878762	67.1858518954477			73.091904798568	76.8348534879575	72.7873519097425		75.5207332689405	76.5915404652666	73.9687167233543
Tb927.2.4810:mRNA-p1-CDS1	66.0457647783513	64.6985520505157	63.8664670556074			67.5361246111988	53.187866772558	56.9443573025507		68.3094986214748	67.2892743767914	67.939116905277			70.3434281050165	72.3794790596145	67.68894133387		65.6725520840243	67.054490583001	75.7938429749175
Tb927.2.4830:mRNA-p1-CDS1	95.1994286361045	101.416149668551	97.2921611803821			78.9687063811502	55.9989468337647	58.5849849356209		72.3331259506859	73.8513283930281	69.2251160012983			82.2872788292519	82.183121508417	79.826745758187		74.0554827946515	81.3643070817965	81.5824978809319
Tb927.2.4840:mRNA-p1-CDS1	81.697255366898	73.0986720769108	84.0189039706622			85.9373330688435	118.427799773617	115.749735015112		75.3286153310654	80.8854458185029	80.8397123069889			77.9749908403755	75.3624814920722	85.5621257557981		92.3464695417988	89.5099182029916	82.6531590949558
Tb927.2.4850:mRNA-p1-CDS1	191.728354801255	200.249867689314	206.863341974803			176.230476090955	198.693468778449	193.383760004391		182.255620757165	177.557327177499	175.309911982857			179.262531144448	188.917330872891	171.012928365731		175.764022621355	187.96085550547	189.632331569029
Tb927.2.4870:mRNA-p1-CDS1	52.6593356612832	54.8136844394062	55.7925036206173			59.9327811686798	66.6342837322522	70.5995791469061		61.8368288556433	64.1839670833763	60.8401439791999			52.4954444849803	55.4662097975237	56.2105672239478		64.0203316382746	59.6009127086901	58.0279628470822
Tb927.2.4890:mRNA-p1-CDS1	32.09016780207	28.6478500290555	32.9136554617215			31.2786616684394	47.1508822429192	44.2286431866938		27.2035173566864	31.1511853954626	28.7602822630633			31.1937032527578	31.2583019825072	32.2073613553695		28.9386568898395	30.6376230090777	28.2133379602974
Tb927.2.4900:mRNA-p1-CDS1	26.1585114264047	25.3640942948	27.6192876412733			30.8206847855172	36.8572051518454	31.5086498128499		26.1280457777569	29.2883180208961	28.7697905802013			28.753939973606	28.6171057570153	28.6827650238633		28.6778844872847	25.8579002973269	27.4501912902252
Tb927.2.4920:mRNA-p1-CDS1	20.482852768043	20.8930053486331	20.2849262560561			28.1039421344268	24.0554477505466	26.0928448742386		22.2496639826211	27.0230921257271	26.6723794006765			21.8353711256556	22.1737363222736	24.0256683516084		25.6742886997659	24.0841207611466	21.5178631106446
Tb927.2.4925:mRNA-p1-CDS1	130.35766916151	136.191442272571	108.283738476773			138.6871635846	132.76994357263	130.290767662627		138.962813645844	145.686137457116	121.140813541229			114.962295841058	113.067510900195	104.105035744737		126.569110819302	126.33013343694	113.040999237639
Tb927.2.4930:mRNA-p1-CDS1	82.2033727484111	84.0400851096599	86.6060714404905			84.3922796900501	76.3790087499405	72.8373125069776		95.8915770787164	86.6039090110172	91.7362002639405			74.2725948628081	82.647033992172	79.4447316575848		98.5294606236279	89.9238411346064	94.031537234904
Tb927.2.4950:mRNA-p1-CDS1	22.9180009362226	23.9696938399726	23.2660505725602			23.6131446796477	20.6022326233392	19.2259937448521		24.3772495800729	24.6204333507129	22.9864067248078			26.1655635258911	25.7227053555257	25.0196329498841		26.0048524697093	23.7658160072274	26.2895048138868
Tb927.2.4970:mRNA-p1-CDS1	39.6257687507999	41.2830309388732	39.7353074979742			47.7341865360947	61.4847879852779	55.1964026185817		43.1331205277129	45.5269179553488	45.1963679341867			47.3822135220491	45.9701026920253	44.6602427556773		44.0169029068162	42.6594170252775	42.8636324860426
Tb927.2.4980:mRNA-p1-CDS1	61.17499188508	66.8310863151833	64.7175299764644			59.8796803304138	87.0444328336082	79.342638430774		63.5704685217747	61.6613021890368	60.7366636575706			57.2162578379461	58.7484798904108	63.0002875251058		63.6746913766101	61.8159099536097	60.360648396749
Tb927.2.4990:mRNA-p1-CDS1	50.6392156198851	51.9712457936405	47.3024402360764			49.161247764328	52.4623800577431	48.50714015407		52.480446719722	52.6949626645869	54.0536345333749			51.8328222392009	51.5302020751665	48.8772087562996		55.5794424637941	56.2979638298858	55.0313238622448
Tb927.2.5000:mRNA-p1-CDS1	37.5262372158485	36.5407997448767	40.0186477957314			29.2700364216946	36.2437311015009	32.5964668699197		29.0946078096812	28.3337271010956	24.9396471168213			38.4253328641407	34.6943901072714	31.7710725652924		27.2217721190778	28.8575501011937	28.4173933166909
Tb927.2.5010:mRNA-p1-CDS1	42.4922004866152	47.5854530335601	46.2614940098194			48.8079932893747	45.3989317687954	45.596708909668		51.7218788325917	51.6921096195518	53.0646368862973			51.1253721066944	49.2921021036595	47.7426862361353		52.7573086964147	51.4691922054577	50.2130949253749
Tb927.2.5020:mRNA-p1-CDS1	61.3310156144836	61.538355397236	63.6122292041767			58.3258562212809	59.57408281207	57.4493513491496		68.8806289491585	64.1237964116132	67.9470065277344			59.7278082505857	60.1817908342392	58.7041776121183		69.1685504953798	65.9890592734252	64.5032815072122
Tb927.2.5030:mRNA-p1-CDS1	55.4731797818329	55.9792478503041	55.5493961227296			56.4658741381601	55.3037585224273	52.3526401000576		57.4919279856732	59.8739238711297	57.5308779294748			52.2351404190933	55.0620479419802	53.6313432557854		53.8679356184051	54.0827544187108	55.6397038294055
Tb927.2.5040:mRNA-p1-CDS1	98.6570541608699	114.679384913608	110.086843032867			112.679655318312	155.453209794287	132.471366284596		142.759805744952	129.747860137909	123.24478757554			99.4782664682472	103.239008898327	99.7817780728051		123.215100998458	118.915346258161	114.946322735011
Tb927.2.5050:mRNA-p1-CDS1	53.5947780711753	60.5200721598739	58.3767283174285			54.789492823102	87.8813985339313	81.8746638842295		66.8660954425088	68.8163400845571	66.8919470405607			51.6138325913139	47.2085999119373	54.634704295618		63.9869877155463	58.9872801454646	57.9875987117961
Tb927.2.5060:mRNA-p1-CDS1	262.185424810687	283.571270119181	268.316762773777			170.843642102637	290.048140806049	272.122146513167		225.550224623293	217.309332481831	205.337395339068			211.869147167011	204.876027972255	194.033185847729		209.552018677541	227.86931725214	213.88718121151
Tb927.2.5070:mRNA-p1-CDS1	27.0031493344546	28.1042456019121	30.899257142173			19.7320196179514	54.1850626798806	48.0992158464301		25.5596991780887	24.6672108658945	20.9153435298484			20.1745186596226	18.7985433175344	22.6842676924645		23.4966281567984	26.2883514666466	22.0598304787671
Tb927.2.5080:mRNA-p1-CDS1	26.9136897607342	26.9919847823192	27.5511058209914			32.9555286689105	44.8427318588851	40.4617033663589		31.9717456019031	34.7937078911723	33.6713609393236			27.4719195434677	28.2135556920514	31.7290161298429		30.2907694543094	32.7868580149085	29.7453298207727
Tb927.2.5120:mRNA-p1-CDS1	55.6342190008704	54.8446618881436	58.5027744138625			72.9088269152477	116.467576316625	115.89587000274		76.8874116194134	81.7329312374824	83.8106277562473			60.9963109083209	65.6856395171099	70.2675846189888		73.6675659024532	73.3914761032238	67.4474551251089
Tb927.2.5130:mRNA-p1-CDS1	59.4656468018791	65.8316690268951	60.7569085910291			52.6801701966744	89.1007042610399	84.976422513904		60.7141187583384	58.9030129872206	59.3723792028422			52.2409310694291	52.802798878484	57.5608941494044		56.5263497120851	57.9312418819908	56.1726024185569
Tb927.2.5140:mRNA-p1-CDS1	66.980140554623	67.1423810403777	73.8473654087139			61.1513632921862	108.093047163786	91.3234702880475		69.7000000129269	68.1919709240266	71.8592493949368			59.6320553911038	53.293263900587	66.4528060628183		73.9877856108847	68.1446816869554	59.7116091666764
Tb927.2.5150:mRNA-p1-CDS1	88.0240765640503	90.8869420880221	91.4493257905677			72.9361519814063	115.666820299604	111.984864741264		91.1973337891324	89.3507171343024	91.1390025768696			78.8183143685992	79.2162447501895	76.3651983539659		84.3465386149188	92.9491415701871	86.3487089967976
Tb927.2.5160:mRNA-p1-CDS1	464.500045525492	543.67895458836	541.212824680283			266.792825550461	349.313166099958	337.253231760285		390.524093065751	380.998550955833	363.735091015276			364.034278879168	367.047191335262	333.47429162191		458.944486188501	419.96059950671	390.054773204959
Tb927.2.5180:mRNA-p1-CDS1	68.5109717924769	68.5563686616194	71.2894222330483			63.9972011222396	81.4394136640232	75.0382466971568		75.7728494764187	74.3494325173913	78.1362914980801			63.1061667330288	60.4146657696557	58.0000029757403		77.3501927433164	76.8802913708759	70.3253095172749
Tb927.2.5190:mRNA-p1-CDS1	42.3830611525512	40.9466410500722	39.4388954528226			39.7512593176778	53.4398523068275	44.7355996768942		38.5367657488009	43.8137159164747	41.9965292458104			37.4778981471263	34.4501379270032	33.9313059186759		41.1982008508568	38.0806057886398	36.4765715765676
Tb927.2.5200:mRNA-p1-CDS1	48.2791428644003	51.5009655652581	46.9749074313914			53.2415603176837	66.4811540114475	61.9271684280932		55.5273937634986	56.619812072952	57.7453733037526			52.9691126482947	53.5118956984985	55.5678777621165		52.5359564556981	57.7591635620963	57.104544024032
Tb927.2.5210:mRNA-p1-CDS1	75.6289948358511	82.9811081119448	92.024785845656			93.84773506605	131.701049042586	112.967623651327		94.8441526879892	94.0928587590697	87.429138157187			91.9715880122357	84.0998014960131	88.3795941894221		94.9235778477462	79.915491616532	88.4248901466637
Tb927.2.5220:mRNA-p1-CDS1	71.8111850003875	69.2951344062998	67.3788496451161			70.8536005924281	83.5209828224575	86.0840865081719		71.8057337620955	67.1875509701297	67.6818390065848			67.5650317461352	68.6670544173633	70.8506368327013		68.8586571403763	70.3707903489753	65.5492745144314
Tb927.2.5230:mRNA-p1-CDS1	53.6328695978783	58.0029624678719	57.2050584456501			61.9530764637384	79.7600720132132	78.7819130708392		77.0875576179836	64.5698541790857	67.6060959413496			58.8510080618874	60.7717056009224	60.0570037920085		65.7003973588989	66.3101789170736	65.297982539801
Tb927.2.5240:mRNA-p1-CDS1	82.5226784777515	80.6333450866724	78.1383529252891			67.116239383978	91.9425126484707	83.0423263448535		78.620071699169	76.9682699170589	74.7569202289875			79.0182698114903	73.8058633917346	72.1777814809212		78.2584504582511	82.0316172003433	80.6717584201965
Tb927.2.5250:mRNA-p1-CDS1	78.6116299309003	75.9077175712098	76.8495085204055			80.0983448378344	113.730598872494	99.5714462127872		86.930025669744	77.9669104012704	84.1994846141638			85.3887299713511	78.5478678737817	83.368138226816		86.9511156661613	85.4507457208618	80.8992806823957
Tb927.2.5260:mRNA-p1-CDS1	99.8302731833235	96.5869708597076	104.518466303204			86.757529085927	206.187144094379	168.464327138811		109.72129034293	85.2182464668409	87.2975616324356			84.8326382877281	80.9050494490801	85.8653974402243		91.054133433225	87.9552090197075	88.0097195978404
Tb927.2.5270:mRNA-p1-CDS1	43.0994816947759	44.4217554528089	49.2380798150298			43.9999362539355	25.8025136151498	29.639094902699		46.4200789511139	48.7524540207227	47.5762959728139			45.940061037767	58.9530097322709	48.1191430503226		44.1257621458672	41.9449508405662	53.9755511347612
Tb927.2.5280:mRNA-p1-CDS1	90.1799284813672	89.5608872867849	88.4198497162983			84.7290527996422	107.055413617437	103.598596550685		78.464338716582	77.2921832962982	82.8670075870368			89.8259979618016	89.298644499141	83.623310235746		73.2865654094986	85.9217281208474	85.806125238897
Tb927.2.5290:mRNA-p1-CDS1	18.2011251507128	17.3755114529816	18.2492826576223			22.6541064480203	20.1543580010927	22.0785610474327		18.7365591432599	21.4221177006211	21.6314667050552			19.0202596254767	16.8194890990598	19.5152508390145		19.0607189710287	22.6170400354337	21.746341594551
Tb927.2.5300:mRNA-p1-CDS1	23.3128469439362	25.56380350854	24.8344298762668			21.572383813388	22.6849719869008	29.5453239517557		22.3200540613697	20.4711200173934	23.4147180586526			21.0001383503573	18.6312021510378	21.6055253996029		24.2272959557523	25.1534294014981	22.9823727369959
Tb927.2.5310:mRNA-p1-CDS1	34.435579622229	36.9742882533386	38.7025095873123			29.0435390047626	31.7263031307069	36.2772316200241		28.6468053016784	30.6912328999541	31.6874884170063			26.270090834686	23.6982258511102	27.8922755973956		30.6255493961453	38.6197390993134	34.4902665236911
Tb927.2.5320:mRNA-p1-CDS1	14.6688903928195	15.9511894716505	16.4430318186077			13.2333798142272	11.9097837904783	15.1626282261821		12.8332596871643	13.6550539456104	14.1394960448433			10.9207286649596	10.1746388851299	10.1603767224728		13.6231039758671	16.8753805059267	14.0299165075961
Tb927.2.5330:mRNA-p1-CDS1	11.9339723659898	13.6927612230802	12.4133672901925			9.97919955195786	12.2499761544179	12.1995652634463		11.3938535330635	10.9172891994052	13.0219583351058			8.76285029950526	8.16581187665942	6.89417811356117		11.4461512801037	14.3799558868918	13.9981974485922
Tb927.2.5340:mRNA-p1-CDS1	11.0691917597587	10.4904219047791	11.422384187194			7.34318457596899	9.13180040602062	11.2978582657133		9.46955826970163	10.3009906155678	9.93374687223484			7.57728820016043	8.61946809202939	7.5305637855822		10.0153823700907	10.1435373476	10.1565868705951
Tb927.2.5350:mRNA-p1-CDS1	22.1383835195173	21.7538222656999	22.9490823852299			18.7031538772544	20.9920045918889	23.1791740005479		20.5595757085501	22.186749018146	22.8012946341971			16.9071464602219	15.6511394302639	15.9626739398609		19.4175780644617	24.5234932344919	23.6811610972424
Tb927.2.5360:mRNA-p1-CDS1	30.0367130564285	30.6982872581958	30.5118481712715			29.1844515198768	29.0101708020533	34.3709490900574		28.054199365854	31.5192704305408	31.9115184496663			23.0411416698756	22.9663459031046	22.6977556354168		32.2944982545783	35.084705649346	31.4170070556749
Tb927.2.5384:pseudogenic_transcript-p1-CDS1	3.42823740327347	4.32546800074876	3.54454751126231			1.83643657523034	2.78550594142086	3.10401538535335		2.43766458241392	4.07197278606847	3.30354593562214			1.75151809707998	1.65925918057829	1.70189875723311		3.61733211122993	2.47804303749893	2.68225396101419
Tb927.2.5410:mRNA-p1-CDS1	21.7971481976202	20.6358718108011	23.6032825780296			19.0377227492904	19.7183614889526	19.7937801590088		20.9580544550973	22.9453443108882	21.7029962361433			20.5300145128356	20.2287500402685	19.6371972416214		23.3456557355609	23.0414774676648	25.1363477169291
Tb927.2.5440:mRNA-p1-CDS1	28.4981692173743	28.7300562387712	29.1114236954109			30.8660669327792	19.432979920539	22.6549593494655		28.5408199435355	30.5790828066163	31.0194074198132			32.9702461926568	28.6740594243776	30.4684990304734		28.0057875871477	28.1664840229679	31.3616345336995
Tb927.2.5480:mRNA-p1-CDS1	15.4198483521529	15.8355931897323	15.2618897561905			17.60625004193	11.4995468368181	13.2118622389866		16.875149346021	18.6512322122666	18.2473601491335			18.299230175622	16.5658645442615	17.8777234158501		16.9541440121144	15.7281376866094	17.5622379901989
Tb927.2.5500:mRNA-p1-CDS1	72.1294062853073	71.1679466945274	77.0128508881086			117.190278196094	120.642841268763	124.963514517562		90.4583646079246	108.333415517729	108.594921223838			101.126409201951	97.393659353206	99.2046331124567		94.8846963362916	97.7553924847781	101.702937958813
Tb927.2.5530:mRNA-p1-CDS1	17.7597053718277	16.9278004085343	17.4734529717302			18.6172730153909	10.0238045790508	14.6127311462982		19.1056312209341	20.661986664962	21.6323501574052			18.8341544732482	18.6258195319003	17.7924046198614		18.5714099772624	19.1634539345915	21.401674415131
Tb927.2.5540:mRNA-p1-CDS1	10.7329021770929	11.1213099148344	10.7117987649642			11.4138394809546	5.65786689219311	7.13217627884073		13.0546816738094	13.1030196590034	13.49063425718			12.205764853348	12.0840170565463	11.4437232643795		13.4300080261978	12.3828917838727	14.6624291859189
Tb927.2.5600:mRNA-p1-CDS1	10.2361043906894	10.1301058226032	10.6649814626697			10.9744122946197	4.78819477272173	6.63701851315352		12.9274076184937	12.7869033825498	12.816102544321			11.1600852260332	11.7378868291474	10.929612568642		11.9989415971767	12.3614680956653	14.1333724627156
Tb927.2.5610:mRNA-p1-CDS1	14.6643624008704	14.4731352145868	14.3690323929964			15.4457801511801	8.34640678174674	12.5123121190966		16.9158035600672	16.6622024969	17.5434608501962			15.640863654978	16.214933127993	15.4733366752017		15.2692742460112	16.351267805007	18.3844730041567
Tb927.2.5630:mRNA-p1-CDS1	74.9074301862545	64.5167367230763	74.6791281339235			113.193927695398	128.308788291401	130.531647742961		92.8113278491712	106.515232320228	119.489843989362			95.5378444828961	94.9539384275245	103.859128318285		92.0706923670967	92.6211806946112	99.1671567808554
Tb927.2.5650:mRNA-p1-CDS1	18.2918996727167	15.1946922849202	15.5646049249083			20.9453664291926	12.6845118504481	14.443259107863		17.2180406244598	19.0770594317247	18.4963009424368			19.7950800537382	18.1017725152526	19.8783868684129		18.7088732028726	15.7281376866094	17.0786401324978
Tb927.2.5660:mRNA-p1-CDS1	164.683826558271	165.543046210626	152.536259800329			135.150474088216	159.213422227108	145.498563224461		177.889630486583	164.626271412239	160.815752473946			141.761864885844	138.591104722316	123.520183230621		170.956131940794	168.834915527374	165.318498142622
Tb927.2.5710:mRNA-p1-CDS1	0	0	0			0.117283013602198	0.208103359831709	0		0.378516346328483	0.164524152972463	0			0.0963236663938487	0.21193535314001	0.0991004623938474		0	0.334501677238148	0.295017831851168
Tb927.2.5720:mRNA-p1-CDS1	1.22392446455665	1.50703645137681	2.68907839424545			2.09379019365236	1.35096607366159	1.28691066214544		1.22862682906622	1.33507304461261	2.02927556508322			2.97024289322671	1.37584262038433	2.09085729673576		1.394748381248	1.26671946626249	2.07479753875658
Tb927.2.5750:mRNA-p1-CDS1	49.8627710560353	52.0305392725447	52.5646585499893			41.2463612024251	55.8937827308282	52.8539319418685		52.9629090583845	56.2726058666791	53.9693754146127			41.9999004586608	40.9027580464438	46.7525213921588		50.0649211362775	52.9213050660093	53.0009652860705
Tb927.2.5760:mRNA-p1-CDS1	7.89866690255726	9.78267203190008	8.73307674643042			8.62899477905329	1.82178389907291	3.61755356563916		9.41091803521995	10.6538481736928	9.1876633616882			7.92396808809007	9.85644081386351	7.73776152632637		7.83676891717694	6.83988507637354	10.0077798057029
Tb927.2.5800:mRNA-p1-CDS1	103.965846215789	99.3829443610656	94.693940953196			83.822486802609	120.519967418213	115.571726964339		110.731376558365	107.412038897374	107.801455694661			87.4566824009447	89.3450713048075	83.6729309509133		105.320489209288	109.192196153577	113.20179724509
Tb927.2.5810:mRNA-p1-CDS1	40.9770091921496	41.0294361224654	39.3961049236789			46.0530287271285	27.1405059299689	30.7981309256934		46.8049926266538	45.2136667385737	48.5473242401576			46.951424015983	49.7497651921711	46.5003246088208		48.0379205350878	43.2677052922888	47.3790230709063
Tb927.2.5820:mRNA-p1-CDS1	40.375610115694	43.7650318652247	39.6484829286578			41.5507052108165	31.9505973585612	31.0523692858532		43.8802595831983	44.1368732301396	42.611324431545			43.3616741470571	46.4038527785031	45.3370876940429		43.3698283872889	42.7667504828247	45.1328203980223
Tb927.2.5830:mRNA-p1-CDS1	45.7098320436463	51.6024068610684	47.7439808713969			50.6662618761497	83.9474089035412	65.6940734196337		52.0122015178157	47.5944871098912	50.021338592054			52.9436152071904	48.7072856234273	49.5006809657268		50.7040345869854	48.526636176477	47.223925798462
Tb927.2.5850:mRNA-p1-CDS1	209.122481599682	194.255204491458	184.882613590911			175.409312879259	257.343959286175	237.607371272371		190.042242738779	165.496608233783	178.707260649795			165.85903313738	149.306564007198	168.888423732486		190.247553503286	180.756343837564	163.94035552458
Tb927.2.5860:mRNA-p1-CDS1	6.3496092782539	7.39575410571084	6.00833596639557			7.88390948072831	1.17679687550851	2.82618212388698		6.1952741817215	7.91463093414434	7.18553680815223			7.67179643844813	9.13197552600628	8.08238815417431		5.47576194729706	6.37625321036256	8.09863110090551
Tb927.2.5870:mRNA-p1-CDS1	16.0554946032896	16.8417988713406	15.9096919619557			19.3931042743381	6.76800845146826	10.6216698137429		18.0880312937449	19.9472851899037	19.8829121276911			16.0714430973379	20.7967400493116	18.3993822627016		17.2170135469712	17.7144846693456	22.0076990033418
Tb927.2.5890:mRNA-p1-CDS1	47.3243073476161	47.5768117872725	46.1790987510937			61.2590151179165	62.7162887143152	60.0458878817595		56.4992048337595	61.9155597139947	64.1945766890158			55.4479849687822	57.2014921670273	60.6849228854933		58.5144327010505	56.484263352439	59.2302025854305
Tb927.2.5900:mRNA-p1-CDS1	36.3720075013967	37.1694508092675	36.2614432017522			40.6934367006221	25.7235815646797	27.6202288591701		38.1460759873174	37.4405966567808	36.5759437026604			39.7665610556109	41.9235371618716	41.8587989010746		38.0633600452747	36.3500253642952	39.752119195371
Tb927.2.5910:mRNA-p1-CDS1	1013.51528470811	1008.80226878084	1078.02696855869			780.382654138459	1207.53480553506	1021.68218461015		825.394736995186	734.240987635293	714.148900788904			930.642509614137	852.515535251826	861.555948889963		840.472519791896	901.53043487325	782.305771984181
Tb927.2.5930:mRNA-p1-CDS1	78.9337850290599	78.2840885734704	79.4389016344036			91.7802251749814	112.447300196088	107.640007549316		76.698319393688	80.071770205438	78.7199246365784			81.7843074821024	80.0824425987061	87.0627821813123		74.3274306987378	77.6069425671681	73.2398657904409
Tb927.2.5950:mRNA-p1-CDS1	66.7254509945355	68.6343313599625	69.6330400810527			80.3368764698177	79.305015973833	83.1214627255511		75.7225158595777	77.7279023721092	74.167479062471			72.5888619525983	72.3489821625923	80.2612965258916		69.2529490241344	75.2534281786612	70.2575799332793
Tb927.2.5970:mRNA-p1-CDS1	105.946921872185	96.2721454164305	102.907877797944			109.491075620124	92.3430236585299	104.466730656736		85.9834495600431	97.8821011758026	92.460513267618			94.0466755911133	98.6284710749262	98.295889043581		83.9793865658271	88.465761869477	86.9496735774179
Tb927.2.5980:mRNA-p1-CDS1	33.3805975911542	32.0620611228367	30.7750284684302			44.9510377322557	24.9781373711208	29.7197316204248		44.1847215617174	49.2189776024441	53.0651169449574			44.1438866442018	44.1553073803194	46.0922963483889		54.6793319337126	48.4631867440141	54.0096020616072
Tb927.2.6000:mRNA-p1-CDS1	309.511161709837	302.276716442298	278.827864161239			310.424941757204	240.684578335055	268.523409136464		271.393057228277	264.871054318303	257.809742457498			278.643706926674	311.977104710518	299.958052502095		249.840832905646	271.566910420951	284.582911436555
Tb927.2.6050:mRNA-p1-CDS1	134.41680983676	135.125457852915	127.015713037921			130.949498969914	129.293450528713	129.169899212083		128.157188999751	124.594756089609	126.233048693964			132.836187394795	140.571817494787	131.920544267716		128.812182275633	135.892869469947	142.235127534245
Tb927.2.6070:mRNA-p1-CDS1	113.368907446246	115.215102999471	115.383696957525			129.994687922621	189.95834764946	169.69784450754		114.581265529936	112.762323306511	112.199617513222			123.568444957709	116.499233349116	121.161749945216		114.76167411083	114.939922478677	108.180769571886
Tb927.2.6080:mRNA-p1-CDS1	53.6305653845428	53.9488028888797	51.7655813916362			56.4528150992449	48.9546434925092	50.0465933257495		51.9948370932052	51.9118799040562	49.2119242534811			48.8519403720334	46.2071152257147	49.1845523640451		44.3893832640668	56.2569852939953	51.6041399184353
Tb927.2.6090:mRNA-p1-CDS1	1104.24131951919	1114.41511478271	1117.12506433352			903.272118852759	1021.25459658123	1056.10263352953		957.490704629394	917.90638878478	863.385998187407			997.095783007697	978.879878547833	983.478545831816		1011.23747484698	1084.46068997387	901.497293209208
Tb927.2.6100:mRNA-p1-CDS1	74.134853281717	70.8307132147103	73.5542031367138			71.3316250064748	81.775665146328	80.5525642586661		62.3528115751108	64.5507817070198	62.8685179874822			71.7938973007562	71.32884085055	72.0541591490479		65.7856319821974	66.7289718834706	65.9945217135265
Tb927.2.6130:mRNA-p1-CDS1	46.8355558119506	48.2417948943657	44.019580275307			46.1212248127811	23.8347577022743	31.1238768555666		45.1947389860758	47.0682852332045	48.697343119005			43.0305653120866	43.3383594027715	43.3162511663372		47.5011624579066	48.7801105287209	48.6296026901444
Tb927.2.6150:mRNA-p1-CDS1	49.8497146002271	54.0941819307254	55.6435266256838			40.4254029692174	12.8152116533946	20.7274611993176		48.0756636332457	44.1145043086813	40.3913157998389			48.8953909673449	45.543213737938	45.0074488775997		59.41487524726	60.1756235432393	62.9554035044473
Tb927.2.6180:mRNA-p1-CDS1	56.061204425197	55.4767328132178	53.0094464783261			86.429517817635	80.284325254075	78.378891718386		95.4393481359802	102.104717610667	100.933044644832			54.2958446774676	55.9290773956701	60.2759981173878		82.5981614278243	98.450115517635	101.736899313875
Tb927.2.6200:mRNA-p1-CDS1	15.1383099671431	15.6400494996888	13.4049112212064			11.4362288231202	3.85461126501185	5.69769317353101		15.4727714215308	14.2913109394919	13.7608046259539			10.9510687044671	10.7389694423332	11.3511587699378		16.9549412539094	17.0919566692008	18.3824659356037
Tb927.2.6210:mRNA-p1-CDS1	26.9973695507786	27.1318888902388	22.0118861940717			38.0260850851728	26.0103186869657	33.2405002436348		40.9862231258811	42.8575135733706	40.4089253029722			25.508914952751	26.7515399500978	27.1027377089373		35.9816025104042	43.3263297442711	44.4186223080915
Tb927.2.6220:mRNA-p1-CDS1	31.0524100189954	35.4303654897003	28.4678117493199			22.2189249570264	10.6793430444955	14.8356061753807		52.0010334753542	48.7581363411741	43.0237437134741			18.90731630498	19.9393174574057	15.9772205525942		49.7369883513146	41.4363049596473	35.9144386057435
Tb927.2.6230:mRNA-p1-CDS1	0.0666601717303175	0.127679477130536	0.120613075036009			0.217706593999081	0	0.183988008728606		0.292758736613436	0.203598639303423	0.238049633596301			0.178800805743582	0.196702499633072	0.183955233318579		0.295415455750445	0.275963883721472	0.243389711277214
Tb927.2.6240:mRNA-p1-CDS1	3.26404978817417	3.65427469028775	2.9945315181354			2.95280207952776	0.577217724360797	1.22658672485737		2.86701659304193	3.15928923057036	2.70884065816481			2.50732164376057	3.84361206179566	2.83333347869996		3.62647938783304	4.37735815558197	3.60888192583455
Tb927.2.6270:mRNA-p1-CDS1	0.199980515190953	0	0.0603065375180046			0.290275458665441	0.064381976947935	0.0613293362428686		0.117103494645374	0.305397958955135	0.297562041995377			0	0.196702499633072	0.183955233318579		0.118166182300178	0.34495485465184	0.0608474278193034
Tb927.2.6280:mRNA-p1-CDS1	1.50734778045429	2.1434841556818	1.52897088696611			1.5912316363673	0.441161298144308	1.13465838359397		2.44738781100397	1.74388556148543	1.38649893657803			1.96030005440501	1.57249678507524	1.84874352971135		2.59105290525443	1.65460144415443	2.71012098210174
Tb927.2.6310:mRNA-p1-CDS1	0	0	0			0	0	0		0	0	0			0	0	0		0	0	0
Tb927.2.6320:mRNA-p1-CDS1	43.0771563319892	46.2844998738426	47.5575010336368			51.0082317862209	18.7778448532379	26.7888660081161		64.7079007992929	61.7040195832751	56.4738050847035			57.9165288122046	63.4885994496032	58.1452164407408		77.3005902701466	74.3850814005176	78.2211426307762
Tb927.2.6350:pseudogenic_transcript-p1-CDS1	2.19909844883522	1.68484258481532	1.87012437993977			1.53217561687326	3.56822173270205	2.95392431883177		3.82457599006749	3.29116150956462	3.61246454282222			1.21904054500091	1.03826474033127	0.849607675533232		3.70335251744887	1.82079263486332	2.08763133796538
Tb927.2.6372:pseudogenic_transcript-p1-CDS1	0	0.0611638213798973	0			0	0	0		0	0	0			0	0	0		0	0	0
Tb927.2.6372:pseudogenic_transcript-p1-CDS2	0	0	0			0	0	0		0	0	0			0	0	0		0	0	0
Tb927.2.6375:pseudogenic_transcript-p1-CDS1	0	0	0			0	0	0		0	0	0			0	0	0		0	0	0
Tb927.2.6375:pseudogenic_transcript-p1-CDS2	0	0	0			0	0	0		0	0	0			0	0	0		0	0	0
Tb927.2.6380:pseudogenic_transcript-p1-CDS1	0	0	0.0373270638409313			0	0	0		0.0724818535522627	0	0.0368355332450756			0	0	0		0	0	0
Tb927.2.6390:pseudogenic_transcript-p1-CDS1	0	0	0			0	0	0		0	0	0.0348153029025669			0	0	0.0358718309944822		0	0	0
Tb927.2.6400:pseudogenic_transcript-p1-CDS1	0.211200544096055	0	0.127380145252551			0.153280770252378	0.20398250122118	0		0.309184144278216	0.537554163177355	0.125702776816529			0.0629441780395447	0.138492408982581	0.12951743599988		0.311989920264496	0.510032260343314	0.449829169357226
Tb927.2.6404:pseudogenic_transcript-p1-CDS1	0	0	0			0	0	0		0	0	0			0	0.127936585127201	0		0.0576420401464282	0	0.0593633442139545
Tb927.2.6410:mRNA-p1-CDS1	0	0	0			0	0	0		0	0	0			0	0	0		0.0396364552788856	0.0462832509386116	0
Tb927.2.6430:pseudogenic_transcript-p1-CDS1	0	0	0			0	0	0.0376686902067523		0	0	0			0	0	0		0	0	0
Tb927.2.6435:pseudogenic_transcript-p1-CDS1	0	0	0			0.0537547145676742	0	0		0	0	0			0	0	0		0	0.0511044229113836	0
Tb927.3.100:pseudogenic_transcript-p1-CDS1	0	0	0			0	0	0.0530415881019404		0	0	0			0	0	0		0	0	0
Tb927.3.110:pseudogenic_transcript-p1-CDS1	0	0.0531997821377232	0			0.0604740538886335	0.0536516474566125	0.0511077802023905		0.048793122768906	0	0			0	0	0		0	0	0
Tb927.3.120:mRNA-p1-CDS1	0	0	0			0	0	0		0.0376993141715491	0	0.0383178484662054			0	0	0		0	0	0
Tb927.3.130:pseudogenic_transcript-p1-CDS1	0	0	0			0	0	0.142212953606652		0	0	0.137999787592059			0	0	0		0.13700426933354	0	0
Tb927.3.140:pseudogenic_transcript-p1-CDS1	0	0	0			0	0	0		0	0	0			0	0	0		0	0	0
Tb927.3.140:pseudogenic_transcript-p1-CDS2	0	0	0			0	0	0		0	0	0			0	0	0		0	0	0
Tb927.3.140:pseudogenic_transcript-p1-CDS3	0	0	0			0	0	0		0	0	0			0	0	0		0	0	0
Tb927.3.150:mRNA-p1-CDS1	0	0	0			0	0	0		0	0	0			0	0	0		0	0	0
Tb927.3.160:pseudogenic_transcript-p1-CDS1	0	0	0			0	0	0		0	0	0			0	0	0		0	0	0
Tb927.3.170:pseudogenic_transcript-p1-CDS1	0	0	0			0	0	0		0	0	0			0	0	0		0	0	0
Tb927.3.180:mRNA-p1-CDS1	0	0	0.0746541276818626			0.0449168988263738	0.0398495795422422	0.037960130749938		0.0724818535522627	0	0.0368355332450756			0.0368899147891335	0	0.0759067371527342		0.036569804967173	0	0.0376618508746172
Tb927.3.190:mRNA-p1-CDS1	0.0868890222146705	0.0416063469264475	0			0.0472953904139211	0.0839194811541312	0.0799404790131077		0	0	0			0	0	0		0	0.0899271311515997	0.0396561647702181
Tb927.3.200:pseudogenic_transcript-p1-CDS1	0.203154809082872	0.194559203246531	0			0	0.588635217809692	0		0.178443420411999	0	0			0	0.19982476153201	0.186875157656969		0	0.210258197121121	0
Tb927.3.210:mRNA-p1-CDS1	0	0	0			0	0	0		0	0	0			0	0	0		0	0	0
Tb927.3.220:pseudogenic_transcript-p1-CDS1	0	0	0			0	0	0		0	0	0.0565102987765701			0	0	0		0	0	0
Tb927.3.230:pseudogenic_transcript-p1-CDS1	0	0	0			0	0.0424788301512149	0		0	0	0			0	0.0432610308471361	0		0	0	0
Tb927.3.240:pseudogenic_transcript-p1-CDS1	0	0	0			0	0	0.0390166751445685		0	0	0			0	0.0417129223873976	0		0	0	0.0387100932448849
Tb927.3.250:pseudogenic_transcript-p1-CDS1	0	0	0			0	0.12836282008311	0.0611382791206166		0.175108029376261	0.202964375629581	0			0.0594145979625609	0	0		0.0588990316761011	0.137552091574565	0.060657871969399
Tb927.3.260:pseudogenic_transcript-p1-CDS1	0	0	0			0	0	0		0	0	0			0	0	0		0	0	0
Tb927.3.270:pseudogenic_transcript-p1-CDS1	0	0	0			0	0	0.0398889991823535		0	0	0.0387072574953335			0.0775288046584636	0	0		0	0	0
Tb927.3.280:pseudogenic_transcript-p1-CDS1	0	0	0			0	0.0394678785887724	0.0751930559299538		0	0	0.0364827024668661			0	0.0401946359403468	0		0.0362195194789817	0	0
Tb927.3.290:pseudogenic_transcript-p1-CDS1	0	0	0			0	0	0		0.0566059188618124	0.0984162606904766	0.0575346546456317			0	0.0633885195192175	0		0	0	0.0588253078615622
Tb927.3.300:pseudogenic_transcript-p1-CDS1	0	0	0			0	0	0		0	0	0			0	0	0.0370924225973191		0	0	0.0368075177734917
Tb927.3.310:pseudogenic_transcript-p1-CDS1	0	0	0			0	0	0.0373816906623199		0	0.0620491091210433	0			0	0	0		0.0360125507962447	0	0
Tb927.3.320:pseudogenic_transcript-p1-CDS1	0	0	0			0	0	0		0	0	0			0.037841440369012	0	0		0.0750261474921764	0.0438037910669003	0
Tb927.3.330:pseudogenic_transcript-p1-CDS1	0	0	0			0.0477819685045993	0	0		0	0	0			0	0	0		0.0389024468477952	0	0
Tb927.3.340:mRNA-p1-CDS1	0	0	0			0	0	0		0.0355532431560909	0	0			0	0	0		0	0	0
Tb927.3.350:pseudogenic_transcript-p1-CDS1	0	0	0			0	0	0		0	0	0			0	0	0		0.037888956248554	0	0.0390203945935413
Tb927.3.360:pseudogenic_transcript-p1-CDS1	0	0	0			0	0	0		0.0366664562490409	0	0.0372680443986382			0	0	0		0	0	0.0381040643878221
Tb927.3.370:mRNA-p1-CDS1	0.0392118657237162	0.150211149565336	0			0.0853751349016003	0.0378717511458441	0.0721521602857277		0.0344422043074631	0.059881952736301	0.0350072990582796			0.105176944555048	0	0		0.0695095190001046	0.081165848153374	0.0357926045995902
Tb927.3.380:pseudogenic_transcript-p1-CDS1	0	0	0			0	0	0		0.124910394288399	0	0			0	0	0		0.126043927786856	0	0
Tb927.3.390:pseudogenic_transcript-p1-CDS1	0	0	0			0	0.0401602975113825	0		0.0365235071018712	0	0.074245499757131			0.0371775554502574	0	0		0.0368549496452796	0	0.0379555105305596
Tb927.3.400:pseudogenic_transcript-p1-CDS1	0	0	0.0377653463909227			0.0454442988125935	0.0806349613437934	0.0768116931417532		0	0	0			0.0373230644735461	0	0		0	0.043203739134477	0
Tb927.3.410:pseudogenic_transcript-p1-CDS1	0	0	0			0	0.0410403040305562	0		0.0373238229945416	0	0			0	0	0.0390874333744657		0	0	0
Tb927.3.420:pseudogenic_transcript-p1-CDS1	0.0406309618165745	0	0			0	0	0		0	0	0.0362742298813412			0.0363277827542515	0.0399649523064019	0		0.0360125507962447	0	0
Tb927.3.430:pseudogenic_transcript-p1-CDS1	0	0	0			0	0	0		0	0	0.0911194769746608			0.0912539997415409	0	0		0	0.10563210860152	0.279490577543212
Tb927.3.440:mRNA-p1-CDS1	0	0.0389118406493061	0.0367582704871647			0	0.0784846957079589	0.0373816906623199		0	0	0.0362742298813412			0.072655565508503	0	0.0747500630627878		0	0.0841032788484485	0.148351824016587
Tb927.3.450:pseudogenic_transcript-p1-CDS1	0	0	0			0	0	0		0	0	0			0	0.109851308695607	0		0	0	0
Tb927.3.460:pseudogenic_transcript-p1-CDS1	0	0	0			0.0631033605794437	0.0559843277808131	0		0.0509145628892932	0	0			0	0.0570152172849484	0		0.0513766010000773	0.0599921486351025	0
Tb927.3.470:pseudogenic_transcript-p1-CDS1	0	0	0			0	0	0		0.0369557379551477	0	0			0.0752350530413493	0	0		0.0372911028955196	0.0435445970369186	0.0768093763399491
Tb927.3.480:pseudogenic_transcript-p1-CDS1	0.0403237333718367	0	0			0	0.038945619325783	0		0	0	0			0.0360530925254859	0	0		0	0	0.0368075177734917
Tb927.3.490:mRNA-p1-CDS1	0	0	0			0	0	0.0384811521523881		0	0	0			0	0	0		0	0	0
Tb927.3.500:pseudogenic_transcript-p1-CDS1	0	0	0			0	0	0		0	0	0			0	0	0		0	0	0
Tb927.3.510:mRNA-p1-CDS1	0.838346264555958	1.24891715621135	0.926982585429591			0.709843916387105	0.899660813246254	0.685603060182286		0.572733248920609	1.28027091963725	0.748452996459987			1.08269483536143	0.732981658021345	0.342740463825009		1.15586134651702	0.674846178532856	0.765242760347571
Tb927.3.520:mRNA-p1-CDS1	28.3557467662499	29.9333154843794	26.1194719594596			19.1529184811276	27.6978656114379	24.9023045046572		24.9632102180593	20.6674147450001	21.9782380746313			16.0758670058278	18.3192821410539	17.9620336581767		22.2195262427887	22.7440928940234	20.294731212239
Tb927.3.530:pseudogenic_transcript-p1-CDS1	3.19968824305524	4.55003227592454	3.15786960094279			2.84997723053342	4.49503257236492	4.72793428490478		4.42864125204325	4.73829560560694	4.0684846469186			1.73382599508928	1.90741817826009	2.1405699877071		3.09380550022284	3.71296861734344	3.27469793354796
Tb927.3.540:pseudogenic_transcript-p1-CDS1	0	0	0			0	0	0		0	0	0			0	0	0		0	0	0
Tb927.3.550:pseudogenic_transcript-p1-CDS1	2.15269545404328	1.99914043702857	1.47538929707657			1.0652310409741	1.00806031184534	1.86051075085399		1.14596692007706	1.79316232780997	1.39772261928104			1.4581105463289	1.28327828506795	1.80017353706255		2.02364104244953	2.6330498997278	2.50088510670164
Tb927.3.560:mRNA-p1-CDS1	43.7638518751215	44.3547400988252	44.1024330892538			29.4061660300208	45.0673838635545	41.2239799267282		36.9639726576269	34.8773321241517	33.9996976679935			34.4645031360817	37.7440738426358	31.0857684129657		41.1526574010619	42.8943862740983	36.2968134643845
Tb927.3.570:mRNA-p1-CDS1	13.9239180686799	13.2449919133215	13.1905639863556			12.8103982637408	18.7910473377709	21.4800945575023		14.8245303111507	15.3929520704127	14.27251429562			9.7246679988304	9.31490811449214	10.8243841319768		13.5462594918182	15.6238014168464	13.6940145246081
Tb927.3.580.1:mRNA-p1-CDS1	0	0	0			0	0	0		0	0	0			0	0	0		0	0	0
Tb927.3.580.2:mRNA-p1-CDS1	8.21023122318731	8.59769716504902	8.21441566192485			7.2951721985943	13.833633416151	11.6246300638761		10.7836311615884	10.897653787176	9.47631634939713			7.29495853329529	6.08818607977022	6.32888348683585		9.63465275349172	9.23850315767805	8.68498538082719
Tb927.3.585:mRNA-p1-CDS1	82.4326462617621	92.9679718225053	95.345657960669			89.7393960348753	153.643768716428	126.899752008973		99.5578184985082	86.9607747533266	89.571218065049			88.7336880029165	76.8139930770505	80.9818744643147		94.6931711720747	104.585634576476	89.7654257185113
Tb927.3.590:mRNA-p1-CDS1	10.0436578399718	9.26572447426782	11.8372745780481			9.02800562587981	12.0142609250574	14.9203810678115		9.67178754911257	9.56869630937904	11.0644235744976			6.50840081957918	6.20837839014678	5.29748692062143		7.02361411857644	9.44118340852724	9.33607186238297
Tb927.3.600:mRNA-p1-CDS1	31.3102540522144	30.3362053817444	32.8812983960829			40.0654882003458	43.7686916246906	41.4407326097735		33.2111541895551	31.5971107176472	31.3040376540372			36.6707918618024	36.290063451618	33.5172224827672		33.350249562488	36.7636006468433	34.2625859652043
Tb927.3.610:mRNA-p1-CDS1	88.7471462779671	99.3032254217385	94.3232946163957			84.6921338223875	110.502884070638	109.776232231085		107.810361701324	101.73399388509	108.6626562769			84.0395658796214	87.8534372692736	82.4749024675384		104.441211821248	107.906305763177	95.7940254010851
Tb927.3.620:mRNA-p1-CDS1	43.4271655237905	42.3977932464118	43.629431741085			38.1771431421544	44.2349543470213	44.15105738918		40.9703005246314	44.615533715341	44.0435959909696			35.9988569091651	36.724283738664	35.0477543825756		40.1502103716599	40.8249166919478	39.6643999193916
Tb927.3.630:mRNA-p1-CDS1	114.904360017273	111.676982663509	118.36163096867			95.9844183320391	207.945201278237	183.69362791464		138.9003584487	127.697066571107	110.201110379514			100.446319315505	100.991434478278	85.5514471753606		116.464589275055	113.329168248284	111.894363264511
Tb927.3.640:mRNA-p1-CDS1	155.782801328548	163.979999180712	169.979153828525			134.875465642528	214.27709284005	195.130537293135		145.03484670153	151.910634577908	147.606803108063			139.284021605505	135.214755303327	135.767633479571		153.608079671558	162.047479195369	147.574475443773
Tb927.3.650:mRNA-p1-CDS1	72.1199572244197	71.6626398624721	79.3366004681305			48.287092171648	90.5844196296026	74.1403531469344		53.8304318242864	43.9514522940724	46.8542135967323			69.9309818019342	57.2830983058428	70.3896427174585		48.6169435749303	64.4791804504772	53.7775362060129
Tb927.3.660:mRNA-p1-CDS1	15.8718044774244	16.0626846163165	16.9049249232528			15.1341505626098	20.9283893403314	20.0396438003083		20.1702272571241	18.3937134821879	18.1395076998976			13.9895511688206	12.5668158076925	13.6680194465731		17.9088799771035	18.4655516917586	18.2381736154957
Tb927.3.670:mRNA-p1-CDS1	23.0536544220129	23.8546501371833	23.3734654728167			30.2415343272153	37.9627060761323	33.8466829583831		27.8138983555225	29.8779949354589	29.6502400769223			23.8894658329589	26.3681804891152	23.3187696728479		26.3831078659445	27.1050241071359	25.4778132550226
Tb927.3.680:mRNA-p1-CDS1	22.972120719371	21.3366592893695	22.9927694495996			24.0953440560578	26.4835537311984	25.7310637392302		24.0852862833016	26.394736418413	26.7592203509278			20.5065676239704	19.2958987674243	21.8691851165746		25.2087855573713	26.3415782342	22.4334585163545
Tb927.3.690:mRNA-p1-CDS1	51.9036186459075	51.1067715308802	51.6488318578856			47.4779311844571	68.297812258193	64.4210068918241		46.6809821120602	46.2977727731072	46.9577359422841			47.6148995021264	45.9870684073666	47.3411732869184		48.9823106356627	54.3989080376983	49.1447170441935
Tb927.3.700:mRNA-p1-CDS1	77.8838843658407	68.1749022073744	71.3580611375831			46.1740497039911	86.4814648491332	76.2195285771836		41.3947236885975	37.1212402822986	49.381458876256			46.7931411000257	44.4029208474035	64.3415513746845		57.3792996843654	62.8940944295447	50.4892145254127
Tb927.3.710:mRNA-p1-CDS1	22.2280644712746	22.6678999638356	21.8479900485648			17.5036973273335	20.9734440219579	22.7194802369978		20.9309309348129	22.5487021546855	21.2743456331109			17.4684270676412	17.2641393071349	17.7068420779926		20.836991665665	22.7400869949465	22.2778330322206
Tb927.3.720:mRNA-p1-CDS1	838.757971500129	841.631924364581	853.682772315937			739.028022703037	927.415005952911	881.943944944775		727.579208868421	699.011633687845	674.534534282039			703.920118693307	754.536774165009	762.108276539384		730.86234768623	723.994408835079	702.151447983852
Tb927.3.730:mRNA-p1-CDS1	69.7475902104585	66.6621270071007	63.6075269400428			66.5341906572629	67.4316495402056	74.5635614321191		70.3237302054591	71.4738381133597	66.4659634857041			59.4120572067269	60.3911183083993	64.0293303340458		73.5739966637423	71.6779876929191	67.5086199174166
Tb927.3.740:mRNA-p1-CDS1	199.926539343398	203.211967811968	207.903736143042			195.083911491754	170.072681453395	182.667069178759		194.420247304353	191.49812098369	199.846040577041			190.643644536962	185.94624418755	186.527131047568		184.855922432343	194.224945530934	198.101488077615
Tb927.3.750:mRNA-p1-CDS1	40.1791697784648	38.6621079406613	37.7320903396232			40.8985123851009	49.3838590941534	47.8039291932473		41.611940306225	37.5350804876998	39.9070669336367			36.3792922969628	36.5142470960656	38.7166278124835		37.7003031768448	38.8161737341963	32.7813246950086
Tb927.3.760:mRNA-p1-CDS1	44.7530503202887	44.4908522850506	44.0248668806573			41.5130782991593	51.1129800292281	46.3030923358137		45.7362469104983	46.528385954786	46.1755804696419			44.5822989082121	43.181732042861	42.484422184937		43.715053720632	44.434692856205	44.4904023953556
Tb927.3.770:mRNA-p1-CDS1	76.6518721962684	74.75563232434	81.2216399802928			70.4316717289334	133.801312971357	112.037240186972		75.8727697174865	69.8052477611737	81.6170172330176			78.0698023613001	72.8591822816712	79.0266291707068		84.0408276754671	83.2137249375515	76.0659713046588
Tb927.3.780:mRNA-p1-CDS1	152.455733933809	158.794643826212	167.277158856664			138.161361166475	262.375491938408	223.053249797593		157.764976987785	147.275385472594	147.230697753679			147.84873348881	152.425152656843	137.105906110385		161.103205179671	166.042135079474	154.951298540855
Tb927.3.790:mRNA-p1-CDS1	40.2127019155215	37.5384815675659	38.9745779724202			46.1838824991514	63.4225592522403	59.0410820166641		44.9782386156127	45.1681014925242	41.9287421863737			45.5165748626798	42.1395158877797	40.013269051257		46.7633564015942	42.546364593921	39.5968471456038
Tb927.3.800:mRNA-p1-CDS1	110.060198431333	114.820976596822	116.541314488694			114.380882861361	80.6555489934982	90.0540835157695		108.233527816916	109.394559671116	111.697615310151			99.4859518671616	99.4765927222382	104.093438882116		104.857820775874	106.079734026268	104.536744077646
Tb927.3.810:mRNA-p1-CDS1	36.358646503175	38.1132767553838	33.8724719384709			36.323424558971	52.6433167927712	54.8339187804895		43.1779810704378	39.3826621697368	42.4083645762008			40.8199570843854	34.4474029208166	36.7251522517808		40.0706815202991	35.9164935231527	35.9199621658073
Tb927.3.820:mRNA-p1-CDS1	41.8724634276365	43.8839091767175	44.2120308915065			44.6010546012932	76.5225783152599	71.6482404361131		49.7658872482353	47.7433422959139	44.7382168536541			44.4006233663074	47.2918602292423	40.593437024375		46.5162114451494	47.7753347902992	49.7596743055637
Tb927.3.830:mRNA-p1-CDS1	56.5765518442086	52.3161796648571	56.8167175804145			48.3890663074776	76.9184877891675	71.179388013043		58.4923039243901	61.2656210046038	55.8268683865438			50.6329997449168	46.3831816393653	52.4910499946619		59.2630396510537	56.313442261945	49.4686499469017
Tb927.3.840:mRNA-p1-CDS1	52.4293485519351	52.7933118921766	51.8229661727752			50.1622084749942	49.8851812396584	49.3942339538069		53.8939229289274	56.001063934245	50.7660904006494			45.2694174841428	45.5583617127684	46.2437275668279		54.0112392805757	47.3169535459512	48.1309990840332
Tb927.3.850:mRNA-p1-CDS1	16.6977108313081	14.3136303898391	14.9528262561198			20.6691505402041	10.1510338223605	13.8547438272631		19.1832585665429	19.8906432251927	21.3645604933581			17.4806403637345	16.6741191741942	18.9981493059082		20.1586811659111	18.1295478577285	18.3364328178118
Tb927.3.860:mRNA-p1-CDS1	413.454122861008	421.18803086712	413.549045465748			357.681706113926	573.267492995734	579.409933170209		337.509562016843	343.466805203413	330.393719649095			383.745729302377	392.313674435965	388.487114659371		378.385563080945	381.385791516278	357.537852378232
Tb927.3.870:mRNA-p1-CDS1	67.5407633753462	63.3148668117058	66.7633760384081			41.0273858437067	55.2882085642498	50.6271546112031		49.6324095550095	46.1176779281288	44.9930300543217			52.9878046028092	50.8307121453654	47.174108793753		46.2840289101851	51.8021812214347	47.3064159378529
Tb927.3.880:mRNA-p1-CDS1	69.653077399842	77.4623570640115	75.932084463486			70.7087321353205	99.1429888282323	96.3646582859375		85.1175115365236	86.0266577171036	79.7514854105486			67.3361401766305	64.4006660023162	62.3095168530524		86.5844614143997	80.1984837590563	72.957307739586
Tb927.3.890:mRNA-p1-CDS1	43.9172896105621	41.8588403455403	43.1999772024399			46.2922953688677	62.4126458883511	61.9546549653449		52.2909199619084	56.3156497733391	55.4515617083149			40.8242362569223	41.963199921722	45.5920421401341		47.3900453982935	43.7213368719508	41.169449201662
Tb927.3.900:mRNA-p1-CDS1	43.3795268806369	49.1548104672852	51.3534661217742			51.2576048018751	78.7155330482764	75.2031659206671		59.0437788127938	62.0491091210433	63.2665244695156			47.3863872103251	49.0746105527141	57.1068496487033		57.6200812739915	54.1105654355827	48.4870483642449
Tb927.3.910:mRNA-p1-CDS1	52.2330059915416	56.2245697506966	53.9743510786141			47.2215969364673	52.701246844524	54.9773692748572		53.3657354169635	53.0083600186413	55.4315575374244			47.5099283832946	47.5364374113257	45.4632219487346		54.3986460660461	57.5089021969567	57.2400445985876
Tb927.3.920:mRNA-p1-CDS1	29.1920807411384	29.7241357139877	28.6299548355371			32.4023747285368	30.3330449177537	28.232715895333		32.4972327701004	34.2665668363962	33.4093188189134			32.9801901436143	32.5795604928594	32.5560449831635		33.4954105675798	32.1798715619848	33.8050623206483
Tb927.3.930:mRNA-p1-CDS1	78.2636388646155	83.0488957625274	94.4566740394071			76.6827685805498	43.7531035065484	49.4652818869205		79.4648162457353	78.4837651301024	74.727063429101			86.0586774678935	112.812274961974	82.4965216454907		69.8769606988189	73.4301830598875	97.4691866178593
Tb927.3.940:mRNA-p1-CDS1	52.7088428855981	54.0372496758912	59.3883218499886			56.1823468384724	104.606174674632	86.2250900261027		49.1985778793986	42.4536001437848	47.1799015746992			49.3413320279922	47.1070760411589	54.3083321074722		52.9384496704797	44.5815203121655	48.6151320073712
Tb927.3.945:mRNA-p1-CDS1	82.9359192599918	80.4074275177262	85.2203742974427			101.619632569598	69.058683753433	77.4025286853996		100.427957007873	96.4243155741013	91.5634110664813			85.7480984131353	82.5835774459489	84.4526212483376		80.4664434991291	86.1890401638901	90.1904914108843
Tb927.3.950:mRNA-p1-CDS1	37.3423631849836	35.7138603964178	37.0835069659407			35.1364308161303	26.7682214844811	30.1140151736955		37.5621280686731	31.5698792725118	36.0071274760391			36.2867953509065	36.3315590771204	35.5617654529409		36.9599118415378	33.98092097891	37.1386105758865
Tb927.3.960:mRNA-p1-CDS1	564.36405963222	574.630606788628	610.095394410716			460.459813288722	567.444349968543	547.828676656298		501.60445477813	478.398631323244	502.216712707168			557.722284734646	495.465496218618	495.032292633312		548.291085872825	588.197306446337	552.703264351798
Tb927.3.970:mRNA-p1-CDS1	65.6036708953464	68.1140757781014	68.4536093789275			60.2145533662866	85.2965749580836	78.1312600588393		60.552922945468	60.146660020634	60.7764455370395			67.446298547516	59.1556699705138	62.3034723735594		61.8668443395864	65.219712465495	65.2363150657847
Tb927.3.980:mRNA-p1-CDS1	52.704327503297	48.4927018419883	51.5349903491947			52.6056979584274	59.4555158302642	53.7808410488105		46.5874787256805	49.3516131104675	51.6442058164415			53.1080053731197	52.3492415571268	52.5116527179313		48.1699975094134	60.4679779452469	55.6081257605685
Tb927.3.990:mRNA-p1-CDS1	48.1581576531088	47.7189862619162	48.1715731746871			40.9487822605904	57.1672638059832	51.7226341077261		40.3336616671702	39.7250474854619	40.5229528946375			43.8949153642258	43.9652609866897	41.7901354470299		39.7254860190827	45.628837567993	44.7762751280981
Tb927.3.1000:mRNA-p1-CDS1	74.0112050327326	76.9745002457683	79.3247538800361			69.4095129891728	117.808346768818	107.560135342189		74.1181013622878	72.8905625793472	74.3872225204796			70.9144411140658	76.1597302446723	66.345843265397		76.879832197066	71.354197558922	69.6013892580584
Tb927.3.1010:mRNA-p1-CDS1	139.061325971053	142.729084717769	144.17376556717			136.70476842041	66.3316474644948	77.9464229546634		148.520745022446	144.070597875141	144.239857854291			152.037210927121	150.048114195974	140.258978562239		143.167865729946	142.307365795272	169.344162508618
Tb927.3.1020:mRNA-p1-CDS1	36.5308536251651	36.1431135261824	33.244284001828			41.0851418418778	28.0674140799743	33.8478344802747		35.955987991519	38.2468698934366	37.8180875397525			36.059368974792	40.2218120707194	40.2765142423837		38.3489926039767	34.8139053310164	35.7497114378029
Tb927.3.1030:mRNA-p1-CDS1	153.549284960025	153.900133998237	157.349526717368			137.256507382363	219.776330694225	199.323769009225		139.477458426781	139.311515876443	139.691248675729			145.970713664779	136.966477956794	138.559055442642		133.772040119039	132.030988837468	135.97190574146
Tb927.3.1060:mRNA-p1-CDS1	61.7963240241657	65.8030511281796	60.5610977768746			50.1782702416642	26.9174898596392	39.1028451381666		67.3197979267881	64.3330775849209	67.1802383053683			50.4116442592289	50.5034491520222	49.3012350602557		61.8977027284952	64.4562880169548	61.5445742284894
Tb927.3.1060:mRNA-p1-CDS2	75.4970070612685	79.254862872232	78.606887855929			66.0794604333684	81.3842121168033	82.7657052877581		89.2193745591355	85.5327477366843	87.0937612340813			66.5525931046965	69.7006553673629	66.0055776095984		83.6938279663249	82.066746572668	77.9866509432747
Tb927.3.1050:mRNA-p1-CDS1	0	0	0			0	0	0		0	0	0			0	0	0		0	0	0
Tb927.3.1070:mRNA-p1-CDS1	48.2230168166827	51.6915384266007	46.2286878160488			54.7413853734917	43.1952427810685	45.0281364882472		54.2307599472332	53.6585357696753	54.9065491962345			42.6871856229171	46.253819239561	48.7240228475278		54.3829980563515	51.9432244955292	46.905846380076
Tb927.3.1080:mRNA-p1-CDS1	130.696260509981	131.651727530152	131.793715642522			122.192145457262	166.3712039226	165.725495269618		143.052142030286	156.932538485305	149.253341699268			121.471023584528	121.893104534526	125.206355630169		159.430563420875	159.708622229918	141.552365415827
Tb927.3.1085:mRNA-p1-CDS1	88.3014739943927	90.503964254389	106.36390245036			92.6181230904616	143.73650667446	138.290521909501		109.587084291392	93.1818888718924	88.5766078497865			92.033903111425	85.1462603062848	85.5605736365485		114.318911248544	110.385553488589	102.563292287049
Tb927.3.1090:mRNA-p1-CDS1	57.1837867538198	53.5174822451372	57.9848773882035			56.6922961524993	72.4463485205684	72.1440304648505		54.7142713009749	56.2811637661294	58.2048118201661			50.5902749271355	55.9509332289627	51.4959501346283		60.2703006811799	62.4999894400178	56.7680791373332
Tb927.3.1100:mRNA-p1-CDS1	31.83609407663	30.1811186141729	30.8866447428896			29.9902684932737	38.2538942428334	36.1935540118718		34.5072810351998	37.4867042415951	35.7433319188818			28.6081289189731	28.9419557249063	29.1370299206111		35.7230026491392	35.1125906322998	30.9190547793365
Tb927.3.1110:mRNA-p1-CDS1	57.4337345719957	61.799003826194	57.2886873560158			52.8568533938075	54.1778376726724	53.826115356921		64.7548027294255	55.1334892707848	62.1917118064981			59.1713461462162	57.8530308544243	52.9544772063525		59.2511936688423	63.5525194980327	66.4789972894415
Tb927.3.1120:mRNA-p1-CDS1	738.863789703673	736.745724183686	738.638897688412			573.200823148161	911.412529447171	777.543452667385		572.238581540479	538.098128536974	559.001690048709			664.111029430962	638.7838483497	640.951787871121		592.435369755974	615.627320786358	601.998772113182
Tb927.3.1130:mRNA-p1-CDS1	43.3020713434048	44.4243514079578	43.4972867431449			41.1197968959581	42.2218594503001	43.4389090566773		45.8335229836005	46.134661689072	46.6862773472817			42.0124080185742	42.6662870456309	41.8046648980776		46.4828664907084	43.1029304098299	45.9478566051375
Tb927.3.1140:mRNA-p1-CDS1	61.5387610940547	60.6591807462105	59.9672168465478			58.1441788303768	77.5086552146598	71.1232077390443		62.2954651821941	59.4862111356089	63.512372830604			59.8014766490383	54.6272858316023	56.3062975027303		68.2281261281027	60.8673282151911	58.3637323001318
Tb927.3.1150:mRNA-p1-CDS1	91.2461510830937	95.3097762380824	97.5206072889014			90.9047699735189	136.004062335567	125.434861656589		101.484138847123	98.8866273741325	94.4065877863766			96.7178735694819	86.6891016176499	90.4282902576741		101.799535271271	102.450364234249	92.020366285022
Tb927.3.1160:mRNA-p1-CDS1	38.0178011674843	38.9628339888667	38.829628672883			40.076740744777	56.0746250836853	50.2504884054471		44.1971253984155	39.8002501347983	38.24152178418			41.83554336538	43.2322483064515	38.6108188642867		40.7863919552227	40.593397089352	37.2935847924763
Tb927.3.1170:mRNA-p1-CDS1	52.0954266708491	54.1514968332523	55.2274542576943			49.0696805502786	53.6279221049734	47.6334784406923		54.6561436314692	57.8670303467419	59.7157673825496			50.6512433289021	54.4572682401242	50.5337659367621		57.0522954542768	57.6889324764484	59.6855171373268
Tb927.3.1180:mRNA-p1-CDS1	34.9965901584167	34.3752438428365	32.4959457933556			36.4798100457434	24.0441921601711	25.7819094282521		33.6672547105451	33.4763147316206	35.615887488062			37.5481692061521	35.6334143566065	36.5787906252713		35.0408179051681	34.5750904316421	34.7766452844173
Tb927.3.1190:mRNA-p1-CDS1	38.4109195729885	37.5140731775285	38.0324940388461			43.0126384111815	27.106803490244	30.1377837894509		43.1552534906184	45.3094428910299	44.6240807995816			41.4703174650177	46.1631249997981	41.4773747152682		41.2241609179177	41.0247340542641	44.0945208884354
Tb927.3.1200.2:mRNA-p1-CDS1	22.5714441951959	21.3524955035873	21.7165867403337			21.6919024925182	10.4342056697015	13.7174866800587		21.1088883371094	22.0959763585111	22.4640119352375			21.8318709924291	22.0930283825604	21.320427386174		24.1095652569045	21.8489235070437	24.2509231701534
Tb927.3.1200.1:mRNA-p1-CDS1	0	0	0			0	0	0		0	0	0			0	0	0		0	0	0
Tb927.3.1210:mRNA-p1-CDS1	61.2999821513458	62.5865395905575	64.9081616128076			51.9038746213277	26.7998241619823	33.8306219471955		56.2481508571786	56.7902241539569	56.8190747622876			60.505898945672	58.0117543065695	53.3860499158642		58.2726701051555	60.9727184567358	67.2495267956096
Tb927.3.1220:mRNA-p1-CDS1	16.0817664299391	16.3190331707466	18.4688771148889			19.9110822428326	26.3966105486534	23.2668169371383		20.785870299554	19.9144919068661	21.3500765131683			21.5678471928195	21.2684577728259	19.8135115886886		21.6761090656889	22.3789461955381	21.6008368758527
Tb927.3.1230:mRNA-p1-CDS1	43.4492263703954	41.9983409705669	39.9179711352053			42.4554622368422	38.8381392657048	38.2581317763732		43.5541090305915	45.3108879039863	43.8272202127985			42.123384765836	45.146920042232	42.862150886622		42.7938393392256	46.131623301975	46.4928207168949
Tb927.3.1240:mRNA-p1-CDS1	67.1539507801717	64.9431414540503	66.0542717110787			57.3383622055192	47.4360047438613	48.9423246264077		57.1349396096938	52.4832047982158	52.7235855150327			60.5715322173318	61.779155440313	57.4727626071874		58.0035482500626	63.3013451795672	58.7140118315649
Tb927.3.1250:mRNA-p1-CDS1	151.577388141597	145.164054939941	145.757353737634			131.136207208858	186.147231232053	180.553565899005		155.844086050409	161.729177950202	161.089587346579			150.557290232399	136.256978569356	139.892544490741		157.925627168238	146.7478534613	144.08670907611
Tb927.3.1260:mRNA-p1-CDS1	54.8675062984387	61.8126623304119	52.2242180568288			61.0476222347938	91.0108935989778	83.1549928109492		62.3908103430201	60.9536544883651	63.1199647020296			57.9044258875434	62.7284947283474	56.0336490768346		59.448553569574	62.1345486647107	57.5102286852962
Tb927.3.1270:mRNA-p1-CDS1	37.8127051767095	41.1972819369802	40.0230300008584			47.7318018537479	53.0098111121778	47.5217333697052		42.6334645200609	43.7755891382148	42.8753351157553			46.4639727852206	48.1684790229009	47.8034252645989		44.9075177096424	44.9295727877768	40.6339347921588
Tb927.3.1280:mRNA-p1-CDS1	67.4359722619466	69.5775106671242	69.0767889888382			60.8655827265237	78.2784095273084	75.6225204254363		61.5237137638094	63.5586167879244	59.9722108698359			59.3612846191568	61.6623059974448	62.4638210349249		65.3641004488808	75.893441665015	68.9822379737276
Tb927.3.1290:mRNA-p1-CDS1	57.1083597811125	58.7217848406261	58.0978423886532			58.789966311988	54.1569237313938	53.7420951515567		54.332068654875	54.8771353531759	53.0740195748041			58.1215783733567	59.6027939816442	55.1399990504298		53.4091200337344	57.7777548956094	60.5290699691096
Tb927.3.1300:mRNA-p1-CDS1	57.4023551795474	56.0174289931343	52.9171525316136			64.0724808032331	33.7355293321345	43.7870570002612		58.7625905977178	56.9085442413072	60.607089195905			56.5666004091292	58.1971385775707	57.0514851752025		57.2257832725727	58.550001607086	57.8924043174219
Tb927.3.1310.2:mRNA-p1-CDS1	3.06190262493324	2.83460657361572	3.26251635185122			3.7221924843224	0.328584252365857	0.735560779180816		2.82393116274013	2.72763727296452	3.29548775058357			3.42202499030778	3.56386028043333	3.88056547479066		3.22648331894584	2.71122412077235	3.47810496498219
Tb927.3.1310.1:mRNA-p1-CDS1	0	0	0			0	0	0		0	0	0			0	0	0		0	0	0
Tb927.3.1320:mRNA-p1-CDS1	50.7639272940007	51.4632819319177	52.1283826740996			57.1852767698398	35.4796288295659	35.6265746982963		53.9084101482469	52.6376969906412	51.8400770026789			57.648204035329	61.4095608610566	56.6607756981268		52.9977386260588	50.9235096929935	58.4813745284901
Tb927.3.1330:mRNA-p1-CDS1	27.5690763532062	26.0731162274979	26.9983825746803			31.2341278945479	14.9965760610281	16.1159389038764		26.2653448298573	27.0931821838833	27.5376350336928			31.1091668375556	31.972662492953	31.084048401434		29.606180653722	27.2944923983705	28.633280479569
Tb927.3.1340:mRNA-p1-CDS1	57.5253434271033	61.7037718439359	61.5434893267214			64.2463161666339	79.495837975917	70.5444085710134		58.0290707367062	57.3822127535918	57.0670263026772			62.5447452231949	62.5516182819536	67.2559553775321		59.4575189168322	64.538878973226	61.9959618912589
Tb927.3.1350:mRNA-p1-CDS1	35.5340219114394	37.5088883260227	38.3509731855285			25.1695010156667	25.654622580524	23.839733854407		29.4023513874536	30.7959110834556	28.6506496750212			29.3714970349812	29.6728345062748	27.7997574112957		29.452958475226	29.2584834278521	29.5655100357073
Tb927.3.1360:mRNA-p1-CDS1	36.8324241483529	35.8980497758651	38.9995203396177			43.4946507196449	44.1523731300823	39.1245669150647		32.9546554706211	33.5708624549182	34.6281846427546			40.0759105006407	40.6476333646905	45.7738981428096		33.9224332982633	33.1156660465766	35.9371560831178
Tb927.3.1370:mRNA-p1-CDS1	1391.2094787787	1386.10632365571	1538.4303521786			1077.38028132036	1733.29836044251	1521.82830143707		1158.05083967903	1040.71051837624	1019.52064128998			1280.33924337369	1268.8346502647	1238.58887388117		1231.91354684312	1253.55383812567	1134.28145445051
Tb927.3.1380:mRNA-p1-CDS1	223.896133725583	224.440877799	231.243098630576			173.093488890346	135.221961429724	146.058173083016		149.027708877929	147.969226472211	151.839043213887			209.169434903722	208.202030380852	200.784778766802		174.449643900386	195.637165567468	202.050904931053
Tb927.3.1390:mRNA-p1-CDS1	68.5806526695208	78.7294579650835	68.4498085966362			83.2890585364889	51.226010551977	60.7198839662171		77.3323119545404	78.2770885472202	78.7601376458076			74.3771535429947	79.7651221894111	81.3141017424924		81.1128199171158	82.3628326029678	80.5675837580689
Tb927.3.1400:mRNA-p1-CDS1	43.4902899503827	47.1385006910587	47.121908240934			55.940846601316	53.0123120039355	48.2140119191697		49.4421441272888	47.5509180271637	45.9329203452684			44.2358530747106	51.3579461728538	50.8411996085259		48.5363184612074	49.0309562958269	48.2420203844985
Tb927.3.1410:mRNA-p1-CDS1	174.505085705583	165.398763627412	169.265192532462			182.558782437783	214.461795018856	214.46056085699		136.235101722378	135.99407907207	143.518116447698			175.669996454256	168.611170769811	192.79099472617		160.592112812772	160.524533808104	149.904602897484
Tb927.3.1420:mRNA-p1-CDS1	23.444788703637	23.8685642079149	25.0558305613352			22.0522096290896	11.7088113044416	13.5788237038483		20.6138653752592	21.2427102427129	20.6022582975524			25.712547821413	28.3686647953974	24.1000298991711		21.7744130190097	21.6838640835641	25.3184910901674
Tb927.3.1430:mRNA-p1-CDS1	57.1055471156387	57.668563837292	59.3014285593712			70.5732208880353	82.0870206086172	75.9461613807522		64.1629564411114	61.5885883892856	65.9099923019759			64.0702887247834	66.2231748764676	66.683772077985		64.6959848093474	67.49616656021	70.4816038906931
Tb927.3.1440:mRNA-p1-CDS1	41.7987903816705	42.5117827167389	41.9111936812243			50.8320410561126	41.912272011652	40.6233483157671		48.4851573412701	47.8444311648977	49.1638212600361			49.0959954781231	49.2488352455547	49.9575766558432		48.1596062734074	44.3980177098888	46.6830425360172
Tb927.3.1450:mRNA-p1-CDS1	23.0681510313567	20.3247534078532	22.2934701542385			25.2310678575355	26.7881447087184	26.4168703287348		26.8414320551026	26.1103598495993	25.8765403237506			21.5956189464682	23.170520058559	26.3123075036855		24.0541846921482	22.9759243648004	22.7411455422374
Tb927.3.1460:mRNA-p1-CDS1	83.2772193392511	87.1080464775367	78.8906001195529			62.2350583378705	47.4675439641735	53.0670480642293		78.5436559285455	72.4485398097302	80.5940839503638			70.3378529687818	76.2051710578472	73.3073868456759		81.9789706325714	80.3606829396926	68.3827732804459
Tb927.3.1470:mRNA-p1-CDS1	179.450639350949	189.663328214015	185.071865956893			112.937774081855	66.3662083686255	82.0405547117717		123.425803536611	117.931452274114	110.049174875667			116.308458555825	127.437422713098	114.621869241566		126.405529219032	129.506985431694	121.136256301249
Tb927.3.1480:mRNA-p1-CDS1	26.664068692127	22.3611624812398	20.927998425167			21.7314329865749	23.1775117012566	20.3547094341196		35.1310483936123	35.2170619335651	37.7662526813592			16.7525079255248	21.9030891483313	21.0802753856966		29.8289768292881	32.4444025456325	29.2725463563135
Tb927.3.1490:mRNA-p1-CDS1	12.1669091902386	13.0773790040186	12.1882686352178			7.81647501914284	7.2120422647185	7.63876775529291		13.7141522248096	14.2743329979193	13.8226127512956			8.56726504550234	9.42502715500121	8.06971305035236		12.1261355251492	14.2947265105174	13.822867323455
Tb927.3.1500:mRNA-p1-CDS1	52.7759659344988	54.5507956786594	57.5261925185369			58.65620712433	69.4974495577491	70.2663741237095		58.0986493325062	67.7256727143377	66.6798428711165			39.547295381178	43.7926582289361	41.8635996914652		52.1347908393591	44.0339101654752	42.8684221715507
Tb927.3.1510:mRNA-p1-CDS1	23.598064063223	25.4384832909667	27.9743459048096			28.0942351275108	27.8438893220061	30.9621237577076		28.6408983089068	33.0195940363481	32.4318301902318			20.007501605458	20.1812119514549	18.8733725301242		23.9036985666627	24.5434909119042	20.4261665050087
Tb927.3.1520:mRNA-p1-CDS1	154.214482534138	164.378605529804	154.912006319473			96.0605561572629	55.5584797793328	69.0105842575491		104.33089490154	99.8634637370234	89.9645500520229			96.8194964143023	106.398495976388	100.682820596661		106.362478407023	109.420433895246	103.314277442699
Tb927.3.1525:mRNA-p1-CDS1	146.485727377373	160.556942491649	152.123240889167			122.641381286149	78.2241019917411	102.573314866198		150.477990619306	144.046037307172	146.10296261973			126.352569392131	137.363912243762	125.089558656634		143.276496038966	149.192974636921	127.475361281441
Tb927.3.1530:mRNA-p1-CDS1	25.2187266508715	28.3042728741711	26.873044008023			26.4774623978944	20.2171441630899	26.274175452085		33.3143025888336	33.565233619742	34.973273272279			23.2608151023426	23.530766311246	27.5990156904136		31.6287800100663	32.8577558748743	33.1191980952919
Tb927.3.1540:mRNA-p1-CDS1	19.7824509636639	21.102931401641	24.8391283242475			17.2440866533925	30.121416013661	29.6647772929202		21.8284005860421	22.2547423555425	20.2381470674611			19.9533044385357	17.7962745542616	19.2333392459821		22.276080306885	22.7328664610163	21.5918001291469
Tb927.3.1550:mRNA-p1-CDS1	32.3770434099253	31.3105474214763	33.3417530198552			33.5225044541951	28.0883904181565	34.1015398356386		35.8962791507009	36.8009580111218	39.5398084476391			29.4389920690951	31.0776965756912	33.6874851035687		35.8476418383906	33.07194899569	34.9902832450014
Tb927.3.1560:mRNA-p1-CDS1	45.5738622895357	41.9298062429728	46.3458115098996			44.6155665602315	49.6940991623326	47.0803261530556		43.9645246038697	43.2633749029007	42.2366279031758			41.8985195191259	41.7429206570411	44.9603971827457		41.2372062956211	40.5036755320333	41.3954154613214
Tb927.3.1570:mRNA-p1-CDS1	19.3795992035234	20.2647619561274	20.7539673256183			23.0356640070937	9.82161009491452	13.7976240253619		23.0673208071916	23.0069730448812	22.7121512375026			19.3476056466463	21.7225232339572	20.3777910680999		21.5468351674161	20.4824558319115	20.8150944090689
Tb927.3.1580:mRNA-p1-CDS1	45.54827383167	46.3100699500883	46.5341560431433			47.2931423697698	74.5748091301858	68.2403788132715		39.3570501930633	44.9033635202285	46.7569517981474			45.9543131203004	47.5250500027546	47.9965098706172		40.4400536135161	41.8536815238269	40.6509762747463
Tb927.3.1590:mRNA-p1-CDS1	81.4669004584568	87.4862067513267	84.5769891792117			58.0030243862424	50.2583611977423	51.6889879628984		72.285589161067	67.3427606951592	67.5221202858507			67.8498722741962	65.9242498022868	61.9160135582295		70.4263381266471	72.2043620427599	72.1510426614305
Tb927.3.1600:mRNA-p1-CDS1	151.389780302484	161.84303431226	176.867950033387			149.477770171019	241.026119525473	215.307650343896		150.802014852063	143.902727585332	138.115010715679			133.319435738904	134.445203632702	146.116415746641		158.595078069676	152.825047839541	142.347535993586
Tb927.3.1610:mRNA-p1-CDS1	53.6513382168858	51.1956012542802	52.1340879488981			60.7291444432183	20.3525085915412	29.7354357541181		44.8825757658999	48.8143161869299	49.2546332786529			51.956985652842	54.2024665655576	55.0007566285853		47.753460822884	47.5661385032646	51.8346330562502
Tb927.3.1620:mRNA-p1-CDS1	43.4336765999696	41.6710764085837	42.1672770174911			46.3017814949679	17.5219968634772	24.7962924181951		41.3995295775706	45.3106775704678	45.1127393864363			45.2377724858434	47.9285567733394	45.5920421401341		41.0917106488952	43.3290352725428	46.733210738865
Tb927.3.1630:mRNA-p1-CDS1	3.3512944191601	3.26044350577727	2.98374489864641			3.70626022036673	1.13029705165452	1.71293906713249		2.80347518353016	4.46800006451403	4.46417267991069			3.18660787626134	4.08120896994304	3.13167346497465		2.87606468640832	2.53253638926438	4.61287233343347
Tb927.3.1640:mRNA-p1-CDS1	32.1269510583189	36.8713416884279	30.0061796431047			34.9746528245678	23.4915701253929	28.6004124137475		32.7889785007048	37.1443371216977	31.9334874336502			27.3289036421084	29.9371609197651	33.1418534173961		29.2821563943855	33.2502825752212	29.3254920416935
Tb927.3.1650:mRNA-p1-CDS1	30.0576774347613	31.6877247787602	28.3988967584785			29.555319427754	8.54524421308956	14.7190406982885		27.1467192132459	26.467823109445	29.323386683908			24.8153845547153	27.1807090402063	25.3077805838288		24.9223220851284	25.2130639218254	28.1004484838238
Tb927.3.1660:mRNA-p1-CDS1	21.3582565422506	20.6097302831467	20.1042148363819			24.2214661205391	3.3380832604904	7.57689014848604		18.4756703450626	25.0709818119456	22.7081270731864			20.5447406835832	24.1686784359285	21.2363509856385		19.3613046037152	20.7357166300083	24.7456476073238
Tb927.3.1670:mRNA-p1-CDS1	34.6321639277509	34.9752342022946	37.0756145052324			36.8209336672894	28.1978028220217	29.4762630845102		39.0587998482548	38.976860131239	40.7000035028073			35.6952270039586	36.9014909817478	36.6669782832675		38.953459005724	38.9570805502529	38.449892131731
Tb927.3.1680:mRNA-p1-CDS1	267.678933843795	274.311258949002	258.787983062512			200.29862917705	231.364895566526	246.793590941214		221.301424217147	217.075788170588	219.932581835875			227.40227549752	236.801184219039	225.101876853791		232.735093209979	220.445485875441	217.744046124346
Tb927.3.1690:mRNA-p1-CDS1	208.491101499536	203.867395264866	212.543369488113			193.88810088393	254.846795327059	247.602492842441		163.752393608217	167.564469169174	180.656845222399			192.157797442052	200.76229551591	198.10046678472		190.878852285438	211.093469411055	179.774975781745
Tb927.3.1700:mRNA-p1-CDS1	23.199368931317	23.1331288911048	24.4075664675721			25.20844309062	25.59544175201	23.6623817878799		25.8724788169658	26.5383155100185	26.4133279802984			23.0341078736606	24.8702467967843	25.7762119191818		25.1061021131457	25.5842688126301	23.7540426973606
Tb927.3.1710:mRNA-p1-CDS1	63.6560668935	59.2917888521749	62.1714256966617			63.5389236171108	84.1484329839818	76.1195772259772		54.6276988213778	56.4704194289601	53.6145559994203			58.2730224945836	61.6715101751957	66.8904588067136		54.2753799863191	54.4646398479316	53.1218916011903
Tb927.3.1720:mRNA-p1-CDS1	111.371604810905	107.089481450117	106.241074936982			127.354538075532	96.0714637067291	112.381166875353		127.014148297467	134.075061840233	128.697149279011			110.015822088402	117.276100833865	122.068820088455		129.758906711101	134.554179936617	118.671699224848
Tb927.3.1730:mRNA-p1-CDS1	72.6366009199322	70.44384945133	72.1183007284276			73.3696245523339	124.501423008283	113.268939626484		60.3284900000653	66.2748674146316	67.8031025346707			71.7669440984583	69.9989584901139	77.7263721470227		65.1951350621671	63.2813733361306	59.5885155195937
Tb927.3.1740:mRNA-p1-CDS1	64.2744392683904	62.3314780751878	64.6373227853795			62.5025870646873	47.1682694271187	50.8997625706895		62.4278045138733	62.7702939419677	62.5054301080347			60.0603408298908	60.8282349742506	59.8410318444532		64.9015663253374	60.873436806865	62.3134594135463
Tb927.3.1750:mRNA-p1-CDS1	38.3328987534341	39.9472423497518	38.6917191204624			47.2487974302955	73.8416654420673	69.5632550493369		48.6037474805356	45.3158159558511	42.4246871755784			41.6375737731588	42.3786771486698	46.8205531139565		48.296039656944	44.1542213954355	37.1109064719712
Tb927.3.1760:mRNA-p1-CDS1	105.266882683401	103.082833030446	112.387355742366			104.098785176572	158.50300041251	150.010146580258		98.3489886063834	98.101781144822	97.1169539667976			97.6987697692643	100.406200578986	106.379220493809		101.197337424275	100.911850813706	94.7448071485245
Tb927.3.1770:mRNA-p1-CDS1	32.3294409710333	31.2345518218665	30.8597551450707			38.2723990044412	27.1178607581146	29.1976813257808		35.34491223684	35.8043397759428	36.79430862268			37.1034901421276	36.6360230942428	37.9982955594369		34.7813867545468	34.5415818822867	35.8850754711616
Tb927.3.1780:mRNA-p1-CDS1	122.244499542367	124.45802570755	120.241957882052			122.719532371174	143.740192225913	134.056493744412		107.807278762757	110.005910959019	106.939220015569			106.656972944069	106.037778263736	112.146657112373		114.021276213341	104.951187778381	95.5585451045306
Tb927.3.1790:mRNA-p1-CDS1	132.571610299653	130.591593571679	136.634915032197			139.931069243191	104.427935560708	132.429191382882		130.189558516921	136.930294032377	139.310192451887			116.345189051564	123.484831861342	128.413754467892		120.807145686829	118.609119077996	120.174541682778
Tb927.3.1800:mRNA-p1-CDS1	47.9880284149963	45.7480282490149	45.97486624902			50.6214985918884	38.1747251550109	41.1166636195691		48.8662790788304	49.7549397061061	50.8533936831716			49.6630856336208	54.4488305413862	50.5713319941199		48.5079452594218	47.2951509611846	52.5668503644959
Tb927.3.1810:mRNA-p1-CDS1	39.8574824975892	39.4205504926571	39.8945265929503			40.407764154284	41.1414614771881	40.0910058571119		39.6504554346662	42.8366556087937	38.4956104726985			41.0020685627687	40.7440855509075	43.4441880277762		44.1731930408983	39.4957484959171	40.7287003091411
Tb927.3.1820:mRNA-p1-CDS1	61.9341954172991	63.822127602905	60.2233560869453			56.2934199839462	58.7518840672466	60.0266165488821		61.2491657510703	61.7816560644871	61.2033816584146			67.8703196422533	62.6553985038125	59.8806000871513		63.1740858752399	62.1204218253023	65.2620136169522
Tb927.3.1830:mRNA-p1-CDS1	36.0301029049918	32.5314432487214	35.4338916240242			38.3456320186616	39.5164671956065	37.7252723779662		32.6708909430793	31.9598536318315	33.4869820706057			39.3862615228999	35.571746152132	37.924664348032		35.7874723537681	30.9357832676003	32.7655728963106
Tb927.3.1840:mRNA-p1-CDS1	378.754623910374	372.294566359486	348.721040492071			414.424039448507	120.443821490291	196.910243455364		376.423112955058	397.228435531923	400.369229909391			428.898681942419	458.928641284385	444.937875371226		422.710864843713	427.14409828193	450.507029462412
Tb927.3.1850:mRNA-p1-CDS1	51.7891374463192	51.8601473553022	49.8641974645515			50.3014251190717	43.1402454931667	43.0375530037204		50.0165530149774	47.8798410818252	52.4987312749964			49.6002235172352	51.1866549380737	52.3140699316729		47.3299178501652	46.5990021102834	50.2460907307858
Tb927.3.1860:mRNA-p1-CDS1	27.2166918774561	25.5623574939062	24.9225359193578			26.8918404193683	7.76586747848667	13.1174870471793		24.100263250333	24.6850163715032	23.1635861084898			27.1752519955703	29.0807149716597	28.1111555164558		23.9026308652795	22.9636268008644	24.6920753720614
Tb927.3.1870.1:mRNA-p1-CDS1	0	0	0			0	0	0		0	0	0			0	0	0		0	0	0
Tb927.3.1870.2:mRNA-p1-CDS1	5.81092807359457	5.07195716049576	4.45852470477938			6.96661100797058	3.76523561736889	4.19577252089142		5.75018539224183	6.51515645770955	4.46548278194441			5.72162578379461	6.51153102233618	7.03681628142795		5.41119621015987	5.55734165839102	4.69993925224964
Tb927.3.1880:mRNA-p1-CDS1	35.1523935183781	34.9947537318723	34.9135599453348			40.1576344591598	36.3281971701484	33.5025107807197		37.5285518934525	36.5272825069811	37.0174223130816			41.0501258156862	40.1319656056114	42.088376853955		39.4633096391836	36.4141692721232	37.7902131592549
Tb927.3.1890:mRNA-p1-CDS1	52.2428630094166	48.3838018599925	54.1023702196611			46.932958369486	86.8185311601066	78.2949673635273		42.4695340580558	43.7772793561887	50.4498170849705			53.2680014491288	51.5337542898341	49.1580019983965		46.0392030968833	52.5202843966759	48.6437822959652
Tb927.3.1900:mRNA-p1-CDS1	66.525008248468	66.2521157829416	65.2311082314564			60.7571950810338	35.6741424341922	44.5867100722348		68.1898506146982	69.3924210271023	69.7035655240045			65.3240916099131	69.9064367359563	62.2113428070943		62.4919404643705	67.0198003323574	72.4785398282652
Tb927.3.1910:mRNA-p1-CDS1	10.0170420221774	8.86854746555342	9.12747594867097			9.53201843995975	25.3699790243484	19.6253875977179		9.52652753736695	7.318545683069	8.84643908634903			10.5669665376387	11.8730337616359	10.208686822004		10.9223876612597	8.50267101195886	11.2156610196662
Tb927.3.1920:mRNA-p1-CDS1	144.876242321917	145.533499883004	139.648011241692			126.704038222099	98.6523436525846	111.426787434977		122.143783902508	125.403300743847	126.130893463852			150.401524046744	150.373913107923	134.888342104149		134.096155570265	145.891386065249	153.806205645462
Tb927.3.1930:mRNA-p1-CDS1	40.3516239540855	40.9425523331918	40.1641539869911			40.4450472407181	31.4184047505923	33.2813864677967		36.5753248275719	38.4122766152459	41.9364104518817			37.3097681318274	42.0069115883071	41.3286090855741		41.0036652581617	37.9450340117024	39.1451785637519
Tb927.3.1940:mRNA-p1-CDS1	27.5994369332631	25.3613904459743	24.2654824309347			28.0357162811269	26.7031215550797	27.4934245389443		21.6388052064528	25.0069217112542	23.6422870724345			25.4149664656025	22.0808637401316	26.0582295580214		19.638734990025	20.8701615935145	23.9508781940219
Tb927.3.1955:mRNA-p1-CDS1	75.3157386442233	78.5719859264835	79.864411531536			85.3856426105113	78.9223988186379	84.2382021502047		78.2611662676164	77.17954572979	81.8890739571276			74.6745518961912	84.2491936889957	78.6385038432655		79.8439804095971	87.289499220207	90.466083453192
Tb927.3.1960:mRNA-p1-CDS1	52.1593014963799	52.3310952841867	51.6818765359777			49.7842293491962	43.321132981953	46.1062188083373		48.1247238268662	53.7723529557535	53.610081867441			46.5045383340384	44.5499725196364	49.5923149549266		53.4823378520257	56.1000552661184	47.4776642272263
Tb927.3.1970:mRNA-p1-CDS1	48.6722442751643	52.1786098490115	47.9763711474504			46.8754424891313	58.6812817754553	61.0027527805226		41.8817204378751	41.7534794658166	41.2717631002875			41.2736472948652	45.5359181813114	46.1691565976042		40.4472232665872	46.5464779725876	43.1018312230855
Tb927.3.1980:mRNA-p1-CDS1	41.6569962058819	41.1325669085847	37.4266026778404			40.7363000578302	41.0657296734573	42.2243187708477		39.933474537655	42.6665970041922	39.7550903245001			41.8686869925262	40.2677170966019	43.2738685786467		43.542447780914	39.3968642080485	42.7448058593248
Tb927.3.1990:mRNA-p1-CDS1	44.0344370932222	47.0877673334523	44.8020019801807			45.8659313941078	38.8108448589046	43.4445820887242		45.8695846245782	45.5520275155211	43.619385143621			47.2845284345405	44.7056082153615	46.3272045403138		40.7158497021028	45.8031342276302	48.3951658274028
Tb927.3.2000:mRNA-p1-CDS1	44.0324070145217	40.7637229737857	47.0059030048594			46.4440733864705	34.5890694501933	43.3018873142309		36.0979579824273	38.4035598539301	39.2235910035741			40.8562575081358	42.6369210213827	42.2140694441168		41.3690047392182	38.7868504459903	36.0841993966952
Tb927.3.2010:mRNA-p1-CDS1	52.2327486163612	49.1025362139487	51.287721997294			47.8248431357981	45.1393060720369	44.2720455357529		46.3518841508033	42.9648155589495	42.377123962729			53.1612918169986	49.0704806291848	48.9663419860627		48.850538499014	51.2745868276724	51.3968903814224
Tb927.3.2020:mRNA-p1-CDS1	41.6344976204778	40.119045344149	40.8437529599851			41.2525337241275	25.9527455134701	30.5809252526689		44.9225936085388	40.2509331356487	42.9572832781545			40.0590399588298	39.0982424973474	39.7428673643567		43.3560739555994	41.5238829053459	44.7289686266879
Tb927.3.2030.1:mRNA-p1-CDS1	0	0	0			0	0	0		0	0	0			0	0	0		0	0	0
Tb927.3.2030.2:mRNA-p1-CDS1	12.8756223594415	11.7787193316819	13.2131080399808			13.3892824177212	14.1060331475115	12.0227599697732		13.1662307493178	11.4455451284087	11.8381439410053			11.3401592111245	11.3414053842492	13.0812610359879		11.7527446179636	12.5302520176236	11.2266245201742
Tb927.3.2040:mRNA-p1-CDS1	28.607340054405	28.0442676329214	25.5569326562787			29.433336349301	20.7942385191765	22.7164318698655		27.3627103238474	27.3843016069619	26.5870159274751			28.883634354353	30.3089281820453	28.1253207921938		26.7476256822621	25.2868304263701	29.0888132098694
Tb927.3.2050:mRNA-p1-CDS1	39.8960915917293	38.8574184945518	37.995035563791			29.9391547449975	10.0850089764598	15.5081734163785		26.9792158038676	28.1025661573803	27.9545634570304			38.2411691504306	37.2013237704014	34.4786447903405		27.5966489064166	32.0981259794536	34.1395460242876
Tb927.3.2060:mRNA-p1-CDS1	41.1458381102363	41.7476749076357	40.543697883664			40.052687140626	13.6088142099121	19.6703999545934		35.3244303113753	34.8919502953023	35.9039997827816			39.150268168931	38.5464714877286	35.7334447106916		35.4715365583653	36.6095207212154	40.5500656586624
Tb927.3.2070:mRNA-p1-CDS1	32.3673809460084	31.4357630611412	31.1365372125479			32.9021761573777	23.5410581194992	23.4982467910592		31.9892473177608	33.1054698054347	32.6266992269757			32.5902902491578	35.8067363707525	33.2397453375656		32.7267049752569	32.2753325647344	35.2582286846518
Tb927.3.2080:mRNA-p1-CDS1	69.46960425535	71.7744554965218	74.5305622291478			69.7550834003696	70.6475026739026	72.1101406368257		60.0862069076956	62.0312789172729	58.1534277321846			64.5966435871576	66.6427063890949	69.0901085751313		57.2992798157491	61.0715476005832	56.6976798684084
Tb927.3.2090:mRNA-p1-CDS1	38.3685559881516	38.7349686463547	35.6200172249201			32.9104513525883	30.6692326551981	30.8080354009631		34.6748010118771	36.0660446766064	36.4803334602124			35.7291999702326	38.3527297985869	36.1858259826677		36.9230954044452	38.3840674630774	40.1118887806213
Tb927.3.2100:mRNA-p1-CDS1	113.352493961094	116.093287684774	108.356600744324			102.958544562241	57.1395254310735	63.8936567097225		90.9541705983491	94.5646495560755	95.5896392771167			95.9776493398125	95.9449862287916	101.284521128158		101.141074093045	100.168638181878	98.7421818955065
Tb927.3.2110:mRNA-p1-CDS1	30.0851190148905	28.3785705773153	29.0381667445184			30.4515386826387	13.7996086439348	19.671673889222		28.3257887047868	32.1148042372947	32.0693279976904			28.6081289189731	28.7012452294797	30.5435104378018		28.6274298251752	28.1170749452066	31.7325076401046
Tb927.3.2120:mRNA-p1-CDS1	40.2283126454192	47.8510472849575	40.8563209130986			44.9098847761067	56.7953439886648	54.0434847660881		45.6879460190001	43.7278519008434	41.4049092429362			39.2323689879811	43.6644107293594	41.0115210857998		38.9487092170196	39.3807920553884	40.5210978775037
Tb927.3.2130:mRNA-p1-CDS1	29.6695768365408	31.9967846303029	32.7576715706902			35.3770786571643	27.5523833878392	28.0062425423927		33.9615810976893	34.2765259421667	32.5557571194085			31.5825573161711	32.7784834729917	34.8045599853091		33.0295834863148	31.0911920401594	33.2339364796195
Tb927.3.2140:mRNA-p1-CDS1	71.1641234809476	72.049434766011	69.892036063016			63.940128429319	46.4364337000238	50.0664524489727		72.0439455360963	72.2228092045358	74.5102878434619			69.7769045357741	68.5384192609791	64.1174770378267		72.8371865103393	73.6058780269535	78.2950590713464
Tb927.3.2150:mRNA-p1-CDS1	36.1984932547664	38.7188893733591	35.8848818288953			37.8717513013644	37.2315829226185	38.2776154798466		34.8923250160983	39.2165753721635	37.9830159170738			37.145908440246	41.6163966165838	38.1086323569068		34.9485436136284	36.7951844961962	34.4366269179
Tb927.3.2160:mRNA-p1-CDS1	41.7964974199666	40.639177165309	41.7712974398213			43.5661286680782	45.8707828921356	38.3282142399876		43.1581426419534	40.441302371039	37.9251723951714			39.4889984650782	37.8834443737768	42.0529000612046		43.8325838617754	38.0216906460694	37.902226833084
Tb927.3.2170:mRNA-p1-CDS1	64.5444033166998	66.5136993321094	62.2693765618005			51.4742115254093	65.3907001782304	60.6382626896941		62.8757708623424	60.3620836794527	62.646327817801			58.800247018645	59.3183505066317	57.6764691132192		61.303183059971	61.2757516896251	62.9371374615825
Tb927.3.2180:mRNA-p1-CDS1	230.975372110145	233.043509340932	241.656362314185			192.284380262458	250.244952947184	245.254843737087		184.382062906602	194.002270317147	195.291673931233			226.921379280856	230.129395749062	212.341361466338		223.62761837598	237.645331714286	208.105954406708
Tb927.3.2190:mRNA-p1-CDS1	78.1866077240008	78.8194567482992	80.0794841498921			83.1970605938744	142.593405322167	135.214284629946		87.5602193033445	92.0842979652649	93.1954943496701			78.9163871229414	84.2568187404655	81.8093825026248		84.0375557901737	85.0055679620785	77.8080494319281
Tb927.3.2200:mRNA-p1-CDS1	46.3908954437235	49.6962182619254	50.4293980207865			48.5733145732428	68.8315279049098	57.414099533725		56.3707366774295	54.6041049822362	53.5850407315915			52.4072504934005	52.1834635129724	50.8819823964284		52.2233580457863	46.9375820564658	51.6627788292722
Tb927.3.2210:mRNA-p1-CDS1	46.3192964708949	50.6426161391705	49.1371586365187			41.4093797168448	32.4095625805807	34.8309400053616		44.1804915596532	48.6173019701351	48.2660635244669			42.4714518965146	43.5147804230294	40.7937476508831		44.9309530816676	46.5289022099799	46.5672012299126
Tb927.3.2220:mRNA-p1-CDS1	94.0119562212912	104.269647205969	102.166369442267			81.6448982382073	136.944252143372	117.130706974615		91.4784946406219	95.958526107894	92.9793862987906			82.6744721097321	83.3567636454116	76.0015347068254		100.350357891843	94.601917786148	87.311929004785
Tb927.3.2230:mRNA-p1-CDS1	214.937115311636	217.883759384082	208.253251148267			223.915797518878	230.513059716103	243.822696247145		169.931905607248	176.038664552682	171.963271739633			204.04605858102	213.984529402159	220.583847105193		161.019030927713	187.143719821713	186.201188389031
Tb927.3.2240:mRNA-p1-CDS1	41.5959471597181	45.3517502767663	42.6005381027185			40.4643989379625	43.7797443245958	45.2855818817341		44.7803763523912	43.8144271780967	44.3248417756313			34.8542370662822	34.3049159360078	34.436419677238		41.878095007183	41.8361247721751	36.8978802296256
Tb927.3.2250:mRNA-p1-CDS1	13.1982681151665	12.6398412142604	14.9737703857413			13.2808303496429	14.1252765477744	15.0964519982446		13.4727766414745	14.5991800222923	13.1205951895219			10.6523021838763	10.8065765684702	13.190636128262		11.3186604049401	15.062644088075	14.8475864003223
Tb927.3.2260:mRNA-p1-CDS1	38.7502273394754	36.3970142667309	37.8377437143533			30.9289134997238	55.3291400146446	59.3046647057677		33.6276236151957	34.851819479014	33.2645776204438			30.5653080444341	27.3035667612951	28.7045138453445		35.0060864945156	36.7309134315741	31.8851150144821
Tb927.3.2270:mRNA-p1-CDS1	54.4381348139715	58.2819260313504	57.1083808677285			52.9063143667148	76.1630047659192	70.4205084388703		56.7607526986991	56.3074607883495	54.5467576711163			47.6370653492402	47.9443800010625	49.3210894037868		53.7682863896194	56.1917410292589	50.5721970219441
Tb927.3.2280:mRNA-p1-CDS1	42.7338518972149	46.0158543665101	44.2758900199076			44.8130942207249	46.096634197371	44.3704415252753		44.178174568556	44.8325565609946	43.7883941397879			42.8005674573711	42.8052708231613	42.3281607100945		41.7336081969859	48.1783101346516	44.2171542360476
Tb927.3.2290:mRNA-p1-CDS1	46.1987072526692	53.038191355615	55.1595196635268			43.960433098424	66.103420181837	67.5868963258308		47.8433528925487	52.2606132971354	51.7853427523932			44.9774861079042	46.9000469713364	45.0673926333432		48.2775204691635	47.8730929835537	43.7841170447351
Tb927.3.2300:mRNA-p1-CDS1	46.4641197011322	44.3970617507368	48.4363002322825			43.9149406773063	105.662935632571	84.6223395921402		49.2530341835199	51.6051996650261	49.1183600410586			44.5644780519976	36.4581266646644	40.9922684939619		48.296039656944	46.1214886853311	43.4727761528805
Tb927.3.2310:mRNA-p1-CDS1	227.769612695006	223.154881491137	213.048371213108			184.927647686661	248.048142946782	241.633509757949		214.567838427963	204.112708957479	199.93005771809			200.922207756508	196.920331858579	184.61527202949		204.329350709623	205.368471606677	200.857157080598
Tb927.3.2320:mRNA-p1-CDS1	32.9884713796474	34.5110967663489	38.0710658617063			37.7555562563485	43.3534509624916	41.2533657666316		37.1757125858332	35.9737096927954	36.5765151303523			33.6464464081044	34.3984053780102	35.6842562954499		36.1840391333696	34.7927254759951	33.6882267037667
Tb927.3.2330:mRNA-p1-CDS1	35.6669610292103	35.775005676123	35.9150274485254			34.7017511167086	45.1318698501583	42.8651438321723		37.0190821198819	40.522378614187	40.0261807184217			37.3430826599842	32.9807702131143	34.0450913230637		36.6525153499744	38.804356121352	37.7470311512318
Tb927.3.2340:mRNA-p1-CDS1	30.299350129432	36.5631079254291	32.6271045022334			31.032451436906	27.4696434977856	28.3477820855926		34.3222254576233	39.0322436430347	37.2301048579441			29.4385951238281	31.125856998995	31.8192836010515		38.8919326729714	31.2924812291975	34.7323696092889
Tb927.3.2350:mRNA-p1-CDS1	38.9847073291788	44.3796251543379	41.3688983801669			33.8988351728837	72.8182359962851	65.9819065785344		47.9182116020153	45.8681991993919	47.7193748266609			32.992516492762	36.2957562541331	35.7479288655875		48.5703756213145	44.4079812885127	40.2851935907112
Tb927.3.2360:mRNA-p1-CDS1	24.8267126982157	25.6217303687159	25.2172546797976			27.6615437081185	34.3226270384622	34.9628753841698		27.7505760420131	27.1692974129274	34.6472239822516			24.0805118771748	22.6125226468943	24.8571441324601		26.2547383194681	27.7355298261244	25.402522807252
Tb927.3.2370:mRNA-p1-CDS1	108.552386319948	102.748877003418	103.780850342095			103.037036883318	174.584845341482	155.840114850027		96.736160910016	99.1751594118009	93.9502553926736			96.77317683702	89.366073907371	86.3363228375198		91.4518720497969	91.4155917038831	90.4327993901114
Tb927.3.2380:mRNA-p1-CDS1	35.4856390818587	45.6304972473989	34.9890640104461			41.6694490196371	69.5084670750042	63.4615337272001		39.7495226684112	36.838034176769	32.3925482725434			31.1926639303445	29.4134578890575	32.2752608738392		36.3996015758305	38.3770335493037	34.7569606384656
Tb927.3.2390:mRNA-p1-CDS1	60.1416194970052	60.2716303781888	60.8129490745892			56.4038633903412	72.8751659611118	67.957888430924		54.2218257825264	55.5185454353353	55.0254683527342			56.1399550193241	54.8931701007628	57.7583444388087		60.2620855649124	59.7527217303918	57.094940848596
Tb927.3.2400:mRNA-p1-CDS1	46.1253759713158	43.9748017337897	48.2452300144037			46.4440733864705	65.5525583469884	62.8904466199598		52.0122015178157	47.8060181637129	47.9809131612285			49.9094197157842	51.9771453575875	48.4176544838512		51.195114825116	56.9130710843762	53.1032097332102
Tb927.3.2410:mRNA-p1-CDS1	56.28882996144	53.975538158193	56.2161810602617			56.6182767537409	91.8487494545524	75.1540762521306		61.0348113897497	66.8947502513991	61.5903667391634			58.2368376878983	52.8399490653122	54.2062957310667		65.3194201022521	64.3115833368299	64.4697830540312
Tb927.3.2420:mRNA-p1-CDS1	360.447819926328	360.478372597834	366.359841148747			288.538377180514	562.424728386748	515.050526481842		358.945262957097	356.281587392069	324.94712189177			299.29659283734	291.759886069926	298.345453470384		368.008570262727	354.798290819228	315.678371980966
Tb927.3.2430:mRNA-p1-CDS1	41.0180809153155	40.3472692986657	41.0686865703502			45.7380831286958	34.4712708714069	36.8428829060307		44.145855961861	43.8941865581843	47.4341680321316			43.0312644905002	46.2460889473918	42.0347361954463		43.7869214933819	43.4830388769381	45.9401383370584
Tb927.3.2440:mRNA-p1-CDS1	33.3333615492733	32.02339318301	31.3416187120598			32.6934324944074	23.8925154747324	31.9213921122587		29.2327151252335	34.7368292708347	31.9115184496663			27.3663346251929	30.0031724256047	27.8177676330405		33.6788136285519	29.9966639209777	31.8619258399261
Tb927.3.2450:mRNA-p1-CDS1	58.9822049623436	59.8093743474124	62.6606722355749			48.5424501961002	106.734458169107	91.2698748520376		59.03144838509	48.8636734328216	54.3785669034443			49.1738119571103	49.1677252094875	48.2272997230396		50.6833263841727	49.6070017484862	46.8012023130642
Tb927.3.2460:mRNA-p1-CDS1	38.155012580877	39.0942399023497	37.3900532611629			48.3101299064627	46.1097587284258	49.9980112608528		38.5883896640948	41.1075347926912	38.7680831856834			37.1224530020008	44.7107903927872	46.1932030333321		38.5446832741056	38.7006494076064	40.6229018107921
Tb927.3.2470:mRNA-p1-CDS1	51.6886277059943	53.4860936925008	56.2674947077079			36.5027386698624	43.5200880869876	43.3056073437247		57.5413667573172	54.3288666597433	53.2916402880712			35.8744360438472	36.5530683615661	39.1140515935571		50.4384048218147	49.0805188238518	49.9492009126923
Tb927.3.2475:mRNA-p1-CDS1	294.270540778624	281.980627917895	269.109613718138			212.472493208972	365.811295792361	332.39534427316		257.738337191142	243.420609384502	214.132205842846			204.086337012516	221.21545155585	215.686304010697		242.808243567358	263.186973199564	224.608457966059
Tb927.3.2477:mRNA-p1-CDS1	195.536503742265	205.215741424352	189.179780723147			223.072291871381	335.254512688883	340.768093742193		280.19672536966	234.44691798576	242.666353763017			164.713469533481	164.355866360078	189.083682247461		214.847604182141	193.341969443649	196.776893844729
Tb927.3.2480:mRNA-p1-CDS1	84.4818872079407	82.6838163362331	80.0146186325842			88.0234513391804	98.4509851447316	97.5839430748188		78.5009987820376	76.2247553945465	81.0686024927167			82.9221128086176	77.9553516332385	80.7367158406918		78.1671631215722	78.2733924737265	80.5783486821321
Tb927.3.2490:mRNA-p1-CDS1	99.8408945550847	105.661389705038	98.5323743281722			103.318791885152	109.016585696736	106.331327202159		106.627347987473	109.149146049802	113.374842092048			106.578140032163	116.051754140364	109.508066971392		114.047526983491	107.522857599362	120.220378549542
Tb927.3.2500:mRNA-p1-CDS1	3.0704079100025	2.99208471659437	2.87522077863618			2.58022629924836	5.20258399579273	4.6585516014785		3.83247800657589	4.03084174782535	5.19381018755567			2.31176799345237	1.80145050169009	1.8829087854831		2.96012254650951	3.12201565422271	2.99934795715354
Tb927.3.2510.2-p1-CDS1	0	0	0			0	0	0		0	0	0			0	0	0		0	0	0
Tb927.3.2510.1-p1-CDS1	0.653473893548846	0.581123221950797	0.548961041739386			0.457326762011198	1.35244415470498	0.472383508916624		1.18897202440818	0.427690795910911	1.41683808179855			0.459065526052084	0.229557986442681	0.686980885916211		0.786050753156544	0.917866746732247	0.852130280182805
Tb927.3.2520:mRNA-p1-CDS1	5.64457823390258	5.90861334167156	5.40346576161321			3.28681134735022	3.29635721973427	5.61588014334698		4.66972704801247	4.20979340344309	3.69160047177033			3.40363379959064	4.71279014505494	3.74325315799037		4.53758140032683	5.57022485296263	5.09246165133862
Tb927.3.2530:pseudogenic_transcript-p1-CDS1	0.600880421231031	0.719320997918511	0.951314394650214			0.735909613518019	0.943059944026091	1.17475911676481		0.461816598601477	0.917627670099937	1.07289975705375			0.470086625429135	0.66490985791461	0.414547004661587		0.599152473634704	0.699626747462886	0.548483856399355
Tb927.3.2540.1:mRNA-p1-CDS1	0	0	0			0	0	0		0	0	0			0	0	0		0	0	0
Tb927.3.2540.2:mRNA-p1-CDS1	0	0	0			0	0	0		0	0	0			0	0	0		0	0	0
Tb927.3.2550:mRNA-p1-CDS1	0.292208971968515	0.466409048878669	0.264357424736459			0.636220183376309	0.658518850974313	0.716909135989696		1.8822114207841	1.18998291465015	1.13046401342536			0.435435752191371	0.574838355092082	0.0895976783286839		0.517988744329547	0.604852347882678	0.533456901429509
Tb927.3.2560:mRNA-p1-CDS1	0.389611962624687	0.186563619551468	0.176238283157639			0.742256880605694	0.752592972542071	0.716909135989696		1.53999116245972	1.48747864331268	1.21742278368885			0.348348601753097	0.191612785030694	0.268793034986052		0.690651659106062	0.604852347882678	0.533456901429509
Tb927.3.2570:mRNA-p1-CDS1	0.389611962624687	0.0932818097757338	0			0.530183486146924	0.752592972542071	0.627295493990984		1.02666077497315	1.63622650764395	1.47829909447931			0.261261451314822	0.287419177546041	0.358390713314736		0.77698311649432	0.806469797176904	0.533456901429509
Tb927.3.2580:mRNA-p1-CDS1	0.474027887860036	0.635560063938666	0.514615786820306			1.23850862363921	1.46504765321523	2.70394229124114		2.16511350099892	3.18518760154689	3.72415426781769			0.593353784986108	0.652760887671231	0.436042034532929		2.52087855573713	1.96240983979713	1.73077128019352
Tb927.3.2590:mRNA-p1-CDS1	6.90128836737405	6.00844598261344	6.68495997585202			12.3699084346319	15.0140453431524	17.1882479614		22.4716248548248	26.5077444112692	27.4457224616912			7.85321186011025	7.88524181535626	8.46434537622744		16.5587120818027	12.2650614987321	11.7081586601326
Tb927.3.2600:mRNA-p1-CDS1	98.6484568103013	108.758684232131	102.18833058417			89.6471163178281	68.3071720049726	75.2743447840614		100.535318958929	95.4916068559732	98.6146100742375			101.913988511901	108.744800902629	94.2320780017568		97.7725824916884	90.1795567330082	107.293270051011
Tb927.3.2610:mRNA-p1-CDS1	47.7077699638547	48.7184828423573	45.6201219106788			54.9815868766306	41.7599175968175	40.5976155207695		60.4805107639052	60.3610083581914	60.9360385607787			52.050901227576	52.7625528427534	53.5514123660753		58.225807082421	57.4924757753066	60.9190130285026
Tb927.3.2620.1:mRNA-p1-CDS1	0	0	0			0	0	0		0	0	0			0	0	0		0	0	0
Tb927.3.2620.2:mRNA-p1-CDS1	0.718793526685683	0.617518184734404	0.669408543311845			0.609894918107765	1.0617602541265	1.03086773308132		0.87276340905175	0.726417345383869	0.49072669760189			0.425294285217637	0.384697323365638	0.486171743161095		0.683935088833537	0.448543874433314	0.376301238446435
Tb927.3.2630:mRNA-p1-CDS1	35.0344749303452	33.3695123882411	32.6317673251957			34.5216484175298	38.6258971788786	35.5913798068448		33.2376508939821	33.3662546557028	32.6398578070229			34.8558812116223	34.0582548534538	36.462135646288		32.7182992626801	33.101568274739	35.2122432866957
Tb927.3.2640:mRNA-p1-CDS1	35.4392278066789	38.0471330793215	33.2866560522658			37.3518473795954	42.8395630739276	39.5622892842885		34.6973317467776	36.6262102450603	36.0727063820004			35.6214092006966	35.357881415525	37.4269412974097		37.8131783360569	34.4589823059615	34.8214698038934
Tb927.3.2650:mRNA-p1-CDS1	183.62174872308	189.655785489034	201.847610979181			197.701123199165	290.101708020533	272.103346962954		167.869442053802	172.563603474469	183.491231085581			172.421966187324	157.361999706458	170.498327962301		181.401058233787	197.202299610695	164.452507619739
Tb927.3.2660:mRNA-p1-CDS1	40.4417217204425	42.2566598284074	41.3190654863085			37.5369908192022	38.5515750184676	35.2719294906931		36.3694579534237	32.7542797257453	33.7834822473655			39.9730020511678	38.916556639734	38.7061970379915		34.290854874616	39.6178287863154	38.4088969029247
Tb927.3.2670:mRNA-p1-CDS1	58.384434854761	60.453867986547	58.3945969211375			56.2489333236143	93.0915696313846	81.0455821165019		59.0548586330155	61.7733353027276	58.4720433337285			60.2536641182321	56.7280295238094	59.3743903689004		62.1816710415158	51.6767924479911	52.427946695862
Tb927.3.2680:mRNA-p1-CDS1	49.3185029944605	49.228598400405	47.2658155705023			41.7298253359641	53.8291416286494	49.7274858679018		40.9950278999145	40.2910991463617	39.3050372464269			44.848081801548	43.2646901448581	44.3336722704626		37.4577913216203	42.6602815737854	43.7369481167324
Tb927.3.2690:mRNA-p1-CDS1	28.3458910914085	27.454122752886	26.9745121221579			33.692194283133	15.1823108872468	19.2521631109151		29.2925762200093	32.9629746295368	32.3988946644221			31.932898259794	33.849871252229	32.169329338501		29.1539005713022	29.2320538636183	31.3205143513625
Tb927.3.2700:mRNA-p1-CDS1	38.7143084763839	39.0193733708948	40.9278300893399			43.8771130322055	70.7043201854957	57.0599315501774		41.3263952311491	37.516582172929	40.0461902893109			43.3411927409977	39.7517716482122	41.2614583320234		39.8059036725329	36.833020161488	36.4396318374934
Tb927.3.2710:mRNA-p1-CDS1	28.7471990586994	26.7129406059043	27.7410072582821			32.9508001125692	14.6468997556552	20.717816399544		27.7937825572381	30.1262361594284	30.7232808360226			30.9921396622208	31.1855421293266	32.1921658307514		27.6213451126666	27.0573964117537	30.0244026645875
Tb927.3.2720:mRNA-p1-CDS1	50.1161897992714	49.310694615931	47.7794140004715			39.3973863899026	25.1015707824593	27.3401951361312		34.4580398036964	32.1264611535333	31.1708209876904			40.555585057548	38.8762518815034	40.4616936182107		35.248836356945	35.8308969025028	33.6605173113498
Tb927.3.2730:mRNA-p1-CDS1	32.4058887939715	34.9035767098555	33.074311077721			36.3880409777185	27.0563833743676	28.448128216869		34.7869921084595	34.8628136114605	34.5825025231582			38.7967860423281	39.4008452362363	36.5117675287661		34.0764778220218	34.6591100688064	37.4375017841859
Tb927.3.2740:mRNA-p1-CDS1	92.2038284155115	95.4892767073974	94.7303734615067			73.2212753063575	93.8844411728063	83.4878052202594		80.0728521040945	75.4442384597962	78.0988895629299			79.7672910574623	77.9804741216365	80.5967597705897		80.060475304355	78.0249677753216	74.9672022748317
Tb927.3.2750:mRNA-p1-CDS1	30.2845110466543	30.0339614094214	30.4520350916603			25.0595602389156	31.4467564468629	29.1680072553239		34.679823918832	34.5183748103419	34.1131676768278			28.5643856025832	28.2000403143682	29.0277982851336		29.9426601388157	28.9382311095085	31.3057224963902
Tb927.3.2760:mRNA-p1-CDS1	27.3516219707822	25.8536608983756	27.7897476285661			23.1475593465604	18.5671179190453	19.1092613042565		21.0080214127122	22.0863386010231	21.853536600579			27.4642931037394	25.5709043782142	25.1220625668683		22.1446002699294	24.4136875194775	24.2296877422858
Tb927.3.2770.1:mRNA-p1-CDS1	0	0	0			0	0	0		0	0	0			0	0	0		0	0	0
Tb927.3.2770.2:mRNA-p1-CDS1	1.63220684342308	1.63501599562058	1.62939035404846			2.26705899116017	0.326156716992177	0.655905654101391		1.49958388921429	1.46118284671586	1.52418762759989			1.57675996387187	1.86380087603075	2.13994243860487		1.62959167851081	1.78636251907655	1.90088006696716
Tb927.3.2780:mRNA-p1-CDS1	30.7494971680739	30.5226876969897	28.7984219777728			32.8856040932307	26.2057410431051	26.155321639751		36.2330740277184	36.0017031819943	35.1009903971917			32.0922860523506	31.5580003037792	34.76081241748		34.7106464780214	28.6622144325764	34.0701463474178
Tb927.3.2790:mRNA-p1-CDS1	22.5235696410701	21.6776334970971	22.0453313043983			20.4232235371947	16.319847152287	16.2659326028247		19.0147438641642	18.3790003130147	18.3953114241054			23.1196989458717	22.8873522717165	22.8950629835106		21.0201642016596	20.4767611886255	22.03899149801
Tb927.3.2800:mRNA-p1-CDS1	23.3400278417183	24.8564650246352	24.6057884617557			26.1378081166011	22.9118999577943	21.2975058235325		23.8337994483022	23.4214518397481	23.5985825113703			26.4272401673025	25.8741703553219	28.3622856991037		26.084875638401	27.4561376689105	26.4272475742553
Tb927.3.2810:mRNA-p1-CDS1	23.6349286688687	23.5856599759033	22.7293756678838			21.6840617093754	13.3496566998487	15.1405884032514		24.0132034843212	23.12958288984	22.6914137609458			24.0449389044511	22.8594281196493	23.5673434953254		22.3021042871076	21.2867606727398	22.7589710926998
Tb927.3.2820:mRNA-p1-CDS1	43.1882802759804	43.2311919749025	44.5418989780868			48.7335699618599	45.194334240635	44.8481568694329		47.6660703556524	45.8240317756156	48.682826476314			48.5532328836092	47.2455393484881	48.4329083779621		52.1928377032898	46.5640468589188	46.8953697221448
Tb927.3.2830:mRNA-p1-CDS1	53.0067075150886	55.7452095219785	59.0045772011776			36.709904580813	67.3382562182018	60.4354401639314		46.0970687962942	48.9975465107198	49.7230248366631			47.131565817194	44.0326180000535	43.0606442047655		43.7700488958467	47.2994536044254	46.0906762835096
Tb927.3.2840:mRNA-p1-CDS1	73.6823882942746	75.6330337811417	70.9315366471309			75.8704710282801	105.527466337867	101.123180369921		67.9379052904462	72.7360024381696	71.3785466233795			72.7942211678704	84.4068944990363	78.1131026366527		72.0182289682916	72.6353794711171	66.8114047139588
Tb927.3.2850:mRNA-p1-CDS1	38.3962589166629	36.5723848639271	36.1486211229874			46.7839080697862	61.203705695676	58.2060276068903		38.4784946307923	41.4745325722486	39.0169155552962			43.5401766961932	43.2937404070449	48.0497051712139		43.0701323974112	40.1695721475547	35.997931931342
Tb927.3.2860:mRNA-p1-CDS1	30.8984291023718	30.8806177245947	34.4929352129557			39.0377095241762	35.5918968908186	31.6223022753927		33.9249991132115	29.0043510077435	31.4446957866742			33.8355278908784	32.204316218996	36.9621678109889		33.541922311386	35.7927907657351	33.3791604037322
Tb927.3.2870:mRNA-p1-CDS1	68.1948822489331	67.8046249237947	69.414205748968			68.1416099609133	44.035306370496	50.8462332111868		69.1679389441259	68.7324139278977	64.342453636472			64.5830330201346	68.9990325430452	66.2650749884087		63.5607776305323	70.3096991075408	66.558725319045
Tb927.3.2880:mRNA-p1-CDS1	155.413428948397	158.371191442676	151.995448464426			143.534302989616	192.679927963039	189.898988564585		130.620583741583	147.987125253688	150.175311708752			145.674408844549	141.276106403131	153.050754121058		147.291332756641	155.59106586963	139.821594135634
Tb927.3.2890:mRNA-p1-CDS1	163.253443484676	157.800765543374	146.318970037492			145.011913344444	173.173565239523	161.256280756481		158.767685371834	151.885845593043	153.766797379357			143.719681710589	153.367051107099	139.357954256453		156.345200209919	146.816203649219	144.255499464117
Tb927.3.2900:mRNA-p1-CDS1	211.581612380868	226.422335768671	222.411661803872			123.647646450138	151.099429239908	149.60259662795		180.031950145022	166.9994757895	156.669610884287			157.128498056158	162.494730007146	150.746703847893		174.67161496286	164.656255203742	172.127062638816
Tb927.3.2910:mRNA-p1-CDS1	64.4608726338136	62.1808373295572	69.3040968382091			62.7164494634821	69.1753796112119	67.7577250636539		71.2536300265578	70.6204915306473	70.0595709971012			64.1768731466987	60.1880933183823	63.3056647216055		61.1359051199752	70.4211487219172	58.4135307065313
Tb927.3.2920:mRNA-p1-CDS1	23.1088595331767	22.2527088713219	22.3421362804798			28.1981874132143	21.0314458029921	28.0362679967399		22.2496639826211	22.6867055223815	19.6674340137897			23.2724858269424	23.5418547179899	24.001778061567		20.3695990441259	20.5658799059097	21.4994244961539
Tb927.3.2930:mRNA-p1-CDS1	13.6875552619585	15.6620158613457	15.1168387378465			15.7716332541556	28.3280698570914	24.4499620488236		14.7550403253172	12.6231156368123	14.6003775272398			11.681652641914	13.8128866409002	15.5339974802356		12.0529505946181	9.47476000777053	13.0619145052105
Tb927.3.2940:mRNA-p1-CDS1	32.0320825212351	25.9572798390792	24.3296077432372			33.9516906109017	34.7450193746744	36.7895054637089		25.662283975092	25.0500240040648	24.952001198081			26.4365547766088	28.7371748638855	35.0344664379675		23.8984278922604	24.4086867450015	22.362935848045
Tb927.3.2950:mRNA-p1-CDS1	50.8582026001412	51.9588272196475	47.9659155248466			55.0606712121184	35.809933283462	39.5090039796164		51.3529640729084	48.1778674899048	47.9356788494447			53.1759869993894	53.9171904257389	52.0496491747727		51.1224220267085	47.5529344896894	52.4440777878375
Tb927.3.2960:mRNA-p1-CDS1	544.207138574924	511.77671394225	549.52493699333			458.564425799039	624.976264031174	554.836034126947		551.414650639902	467.680971941376	468.725534639742			630.658061494272	644.352610993149	628.797872328971		630.83448736251	598.976244204238	588.646921225573
Tb927.3.2970:mRNA-p1-CDS1	38.2230101454653	36.0872755666407	38.988023443112			46.7977084630173	73.1013228614929	63.4587406078494		39.7557447811302	41.670543841188	47.2715820623721			48.0190590315081	42.0697055052797	44.323562139705		44.8191733069507	41.576690704839	40.7214461101369
Tb927.3.2980:mRNA-p1-CDS1	46.4138685371921	44.0274059070813	41.9234412538956			49.406884964573	48.5928521184966	45.6797814774469		48.6504449478438	48.8636734328216	47.018906939297			47.2198541697073	47.5341764630541	51.422888210435		48.5703756213145	45.1438849784366	44.7165648856895
Tb927.3.2990:mRNA-p1-CDS1	63.7836047137777	59.9779061042753	59.2251789142335			68.6365616548826	92.050369405757	78.5015503908718		64.3319296692224	61.9421278984208	61.9163579009099			62.0077671150155	66.6656747524894	67.1783971922036		63.8912323609237	57.6397471418246	58.2216964513374
Tb927.3.3000:mRNA-p1-CDS1	114.970573436529	105.278146645623	108.777252293499			95.4683730721895	68.2744181644698	79.8860574524391		102.968462593294	98.4742342902484	98.3434676783027			103.971459716103	108.571453765725	104.892333862643		103.202633994794	109.490009315665	105.941059511845
Tb927.3.3010:mRNA-p1-CDS1	113.197859620976	106.501707857151	110.899702059776			105.582860165243	202.176576143702	170.348364348192		112.918996436713	103.808159559505	102.075682886094			107.312270256059	93.1583038262229	111.713969247336		104.112284351943	105.381408397106	96.3174217427693
Tb927.3.3020:mRNA-p1-CDS1	28.5069064671792	28.0504392570571	28.0323966444547			40.407764154284	36.794201382355	34.3294241770479		34.8946927163464	33.0738829351616	34.3606810573255			33.4782181437116	34.4560219540745	36.6035285869385		34.1706244596477	29.8412321969151	31.7374229017137
Tb927.3.3030:mRNA-p1-CDS1	110.057745153017	112.413152621739	110.051281438261			86.8002074236335	83.4112012696274	91.7089058282549		94.1385498576221	93.1491288142798	98.0507139461522			95.463522086375	95.6080473892207	95.4048186638195		97.4455825498115	107.402160151059	111.564581169231
Tb927.3.3040:mRNA-p1-CDS1	128.783472071228	130.271179949902	126.301691709349			119.749457873325	86.7138746236068	93.6599654383628		126.401861682888	123.253146420102	122.222498443474			117.136766668233	120.252752014487	108.140051586683		121.270249178511	118.29377224598	110.724155219843
Tb927.3.3050:mRNA-p1-CDS1	18.4856824055299	16.1289963995728	16.6856032658511			21.1568358015444	17.4671102676137	17.4146225916509		18.3292426401456	18.8952413076853	18.3288808792725			20.3159176381113	20.0693564843018	21.4832567606836		18.9252715683921	19.7865013861956	19.3364948485059
Tb927.3.3060:mRNA-p1-CDS1	75.6735011800168	70.1944089352401	65.613512819589			89.7664959387685	28.6404807616256	45.9427106385922		64.5029085259767	72.6279736269261	79.1105274141675			79.1022581038272	76.2216811692918	77.6512232972328		68.4976427235129	65.7970282761489	78.0762273815167
Tb927.3.3070:mRNA-p1-CDS1	10.17336774715	10.3715021422958	9.22491211264422			12.0703553361542	4.77700119068634	6.16797895928278		10.6036570975592	12.3501592192846	11.0706159272478			12.0091266451074	12.4736764602481	11.0400093138887		11.6348241034021	10.9415131040337	11.7468968343904
Tb927.3.3080:mRNA-p1-CDS1	39.4692082676275	40.7351050390116	38.2495117000422			48.0663713590519	41.4923207923139	37.6838779820452		39.1934410821086	38.6878053127463	38.8481797262148			50.2117392470066	48.7057899291045	47.4685280707104		43.4360960726562	41.9949830238024	42.9454101335443
Tb927.3.3090:mRNA-p1-CDS1	34.1211567827882	35.919786512242	33.3512668896251			42.2766331915227	34.9425833393772	33.7743962910934		36.6179226409768	37.340497332827	37.0804284033409			40.1423883655576	42.246146809161	43.3961336027896		37.8131783360569	38.1311092445021	39.5886999255883
Tb927.3.3100:mRNA-p1-CDS1	167.875242237261	150.308847873996	162.229488893962			141.597784714849	164.14786968189	155.24798481772		146.084229417774	147.253129694574	136.714033473518			138.466445120016	128.789495694716	137.034185730653		150.637864915999	140.539655904984	138.039563078849
Tb927.3.3110:mRNA-p1-CDS1	54.1315744823219	53.1300513498365	51.0254636084541			54.5346134773341	49.4492381891635	49.3221840850369		53.8631968591078	52.2378128412399	54.2627639369045			57.5035962326125	57.4524413240902	55.3366903994119		55.9720492884006	58.643624555802	62.7587933485425
Tb927.3.3120:mRNA-p1-CDS1	47.8724477532382	50.2715876775713	50.8687033515925			52.1693220642958	54.733581139885	54.9872611032834		51.806154313161	50.9653368062763	49.7600524420656			48.7788373272813	48.2963556702768	45.8446959348791		52.232719844392	51.3776078449192	52.3119637510103
Tb927.3.3130:mRNA-p1-CDS1	56.2817956325602	60.8136650172075	61.3474951589119			50.3309024130315	27.3108111099408	31.31939518029		53.575383356686	51.9666009606109	51.7421090382904			59.7119964127399	62.3956770595051	54.5782376151532		51.0121179439258	56.7581957316858	64.4456847194395
Tb927.3.3140:mRNA-p1-CDS1	67.5489740200551	69.9528771672753	76.1689843560737			66.8513177532531	81.9406979337355	73.2978491339011		65.1521261117901	58.241550152252	61.7486322298285			60.3949388289431	61.991090793453	67.0414628094378		65.8865986158567	68.4055929952012	70.5092618124291
Tb927.3.3150:mRNA-p1-CDS1	27.7089202388414	25.6008722592524	27.596762613837			26.7969303826519	30.79850296746	29.2133632179771		25.7448904258533	26.7320350841136	24.8104656287646			27.7103335245693	26.8543124180995	28.9834810358433		24.4149974625304	29.8855544304983	30.5692522866241
Tb927.3.3160:mRNA-p1-CDS1	25.8436358092923	26.4001872712985	26.2750945001522			24.6510851051267	16.4025467424278	23.0975715573142		29.1857940500779	28.5664552376496	31.4225516347118			20.465815303573	17.672963043956	22.1878312187332		31.6321780311245	34.3893455099065	25.1627516889673
Tb927.3.3160:mRNA-p1-CDS2	35.5579972525574	41.3325191083037	42.4590080757991			32.5185663328859	29.6199872682726	32.9100145845453		40.5232558214691	39.6104196598288	40.6661533538931			28.9883033896571	27.7082590845258	33.4419613527995		41.0794329431582	40.5419366716395	41.578401840114
Tb927.3.3170:mRNA-p1-CDS1	57.8712061873706	59.3836273481624	61.6655062107768			50.7693993049052	52.2132918393024	54.441724068784		54.8652220408741	52.8672619430935	54.5442580307372			53.256252206414	49.9073782275137	52.3050727530568		54.554890881792	55.8837397508641	56.481276510132
Tb927.3.3180:mRNA-p1-CDS1	36.0246873689402	35.9405513066741	32.3383938545691			38.773551699279	25.1459274315077	27.6889909611307		36.8315845394193	35.7907134711033	37.6468423564584			35.6089097118335	41.7730343631644	35.3510211380397		36.7088659778035	36.1059695600137	38.9423538043542
Tb927.3.3190:mRNA-p1-CDS1	117.194930489682	113.573934895162	118.928320972014			107.724447993619	73.9064217916613	86.3672811344016		105.281618043079	110.654244599194	107.991405209243			129.720457584973	133.049987053396	115.901530071833		111.413829025882	121.029874717845	135.13923969011
Tb927.3.3200:mRNA-p1-CDS1	102.645269563538	101.445164051749	99.1295153458346			95.2037344773948	55.9958117454861	71.5124522435363		100.462120534516	105.244835086077	102.273175915448			87.4273113592168	94.0286516764512	93.2459120001186		98.2496257620624	103.907085107207	100.795237695885
Tb927.3.3210:mRNA-p1-CDS1	74.6593923379556	65.4853851593947	64.648608219301			67.2148950954199	95.9148385464348	85.1523761878762		73.9053166206363	69.1330490790291	70.0394921958895			59.5472905646773	63.8773154363991	72.4919882410994		68.5889040373477	68.806995007887	65.1202694172812
Tb927.3.3220:mRNA-p1-CDS1	57.1356008515999	55.8958668839312	54.1287946503066			57.9263664742565	37.3900829317143	40.1863535398947		57.6845063645596	59.5537305918129	61.3334089221512			55.6938740373799	61.0839040989147	57.7127253799486		59.2979387542711	60.8466709473684	65.5371320122058
Tb927.3.3230:mRNA-p1-CDS1	34.8993318750725	36.4033027254799	34.8947466923851			35.4802265542546	41.305787702203	39.7011939271868		36.5516481647201	35.139122534204	34.4352453582584			34.3922861320988	34.9120064922523	34.8690663024857		35.9535138277262	34.165233604337	36.6121965685199
Tb927.3.3240:mRNA-p1-CDS1	169.227955966033	155.530627075277	165.706283356139			160.386866761278	224.701683811886	220.327684763713		180.870250929602	156.363754985029	164.793826350933			161.985583301207	151.627029050489	166.655265598485		163.60501826734	171.612740490259	164.077117362346
Tb927.3.3250:mRNA-p1-CDS1	40.8901801189651	38.6751365741397	37.9090115958875			52.0945392880886	75.8064345784588	65.3985468018909		42.7549376295753	42.7255067404692	49.2769805331691			50.3118231631396	48.6872734996834	48.5015895088036		49.3142192246202	46.3815856794782	41.3690286705009
Tb927.3.3260:mRNA-p1-CDS1	42.9266740554367	42.438602677196	46.3034715308518			39.2545883421253	52.8131535979098	50.1267639879793		47.8565365114224	41.4509180204122	44.1607865173077			49.3630459778359	42.5478265460185	45.6831654755242		44.9543668143834	40.7367119995039	40.9316690915735
Tb927.3.3270:mRNA-p1-CDS1	848.267077113798	854.908289167147	863.668707798833			1217.8721005942	464.436805510973	613.253146470494		1281.07383683199	1294.21980944747	1378.61957476337			1396.63947410987	1360.88033188765	1307.1074808132		1350.93003627046	1244.05423581258	1352.16949597926
Tb927.3.3280:mRNA-p1-CDS1	51.7223013371776	52.1047034761916	50.2617722127586			48.6880005276146	50.1398155754525	47.8947661373521		52.0413193282455	53.8049437799609	53.622686003805			48.4730993368667	53.04337068757	46.0783745481145		53.7032105806471	57.7477682070639	60.6888142995947
Tb927.3.3290:mRNA-p1-CDS1	23.85673122729	23.8838903520292	21.2564607505322			25.5295117980599	27.2228232337992	28.1725965726226		27.6096865176578	25.0688895412926	24.5196155366			23.3864901663205	25.1956633779473	22.23537816688		24.982279556063	23.4306756242163	25.6048034527572
Tb927.3.3300:mRNA-p1-CDS1	140.760109375469	142.950882566959	136.957256639662			127.621475274848	96.8684115492464	101.40184929324		143.271455927357	148.889311686921	146.954026570517			135.891537531678	135.414988704453	126.085700697181		155.382005211601	156.463056920267	161.718277853787
Tb927.3.3310:mRNA-p1-CDS1	957.471398150168	991.212510676948	1004.38197571539			756.67787142889	1398.2236688616	1223.67428149241		808.580915355933	737.194415625765	730.366711443045			993.664386500708	884.388809309169	891.586497048734		891.113303161597	859.293568891991	825.435645478594
Tb927.3.3320:mRNA-p1-CDS1	1027.01713347867	1028.05882553836	1080.07631833159			797.183889770515	1475.08222618246	1222.15084957843		875.827196116674	770.662685100301	758.541353008415			1044.6103695071	945.992319696537	924.468844995361		914.163802284261	899.213823852248	886.783189142988
Tb927.3.3330:mRNA-p1-CDS1	159.683971942147	165.587693720841	171.10068898066			156.503444474832	284.804103095879	257.617763958776		182.483530247383	183.066720184937	179.710709306504			162.515661934072	163.715582793197	174.109741957867		185.604121832617	185.012406551297	184.839059606583
Tb927.3.3340:mRNA-p1-CDS1	24.4821050207181	22.178887017062	23.3458454249906			29.2247788222104	16.098347204943	24.4375210411761		25.5171455392698	26.9459942120927	27.3985634413941			22.6780342489151	22.0043367388646	25.9982817192344		23.5983276912615	23.4141292185544	23.411429835114
Tb927.3.3350:mRNA-p1-CDS1	58.6917766356183	60.2627451211869	57.9686424604666			61.7911997559883	61.5288257537105	58.6870935484745		67.8342863780065	63.3941042609503	66.0117596670129			62.6549258919063	60.3170465156158	57.4668114875767		61.8926685866673	61.8924779675902	63.1406372376956
Tb927.3.3360:mRNA-p1-CDS1	53.5793620143297	54.3745062349485	55.9933932929482			64.5940592387851	51.8364525319563	55.6823095652597		70.6933987375245	74.0802586519009	72.342620984983			57.1345786690126	59.4403784758439	61.9329082453301		68.2175647711519	63.1112265127477	66.2520344701486
Tb927.3.3370:mRNA-p1-CDS1	71.1405536051839	77.2738400720459	75.415561597963			70.4381982562072	89.5222333172719	77.7486582835424		84.3384759389704	76.3989574388703	79.5365834604113			67.7522439359822	70.8866842667452	65.6404965539851		77.125344560116	78.9920150028315	75.0959968503403
Tb927.3.3380:mRNA-p1-CDS1	54.5261941693249	56.696683981691	51.8140552483459			65.6579229244351	37.1404631949512	42.9607799741826		65.0902931332974	65.1515645770955	71.9496865160109			58.2613036432054	58.1161576998095	55.4251238141239		65.3183806599558	65.505509275694	65.188433354686
Tb927.3.3390:mRNA-p1-CDS1	38.1224117246897	38.9249865414174	40.2260904309285			37.9711681065063	40.1256321194427	38.0573394631422		39.6252906205429	39.949354630888	43.1706227413833			35.309132089183	34.9102634483921	35.2332275707477		38.292230426463	40.1639328064899	39.5343828317852
Tb927.3.3400:mRNA-p1-CDS1	23.1733322381318	23.2513369061204	23.0643863004956			23.2220366932353	20.2464082256995	20.5744564280048		25.0467992692283	24.3052468888646	23.8789684270694			20.2579151239706	20.6192234503107	20.6046805955456		23.8373231306749	24.1361158405101	22.8340744673199
Tb927.3.3410:mRNA-p1-CDS1	109.39347120062	112.448332425052	112.501045210579			105.886322178668	80.2210827811438	92.1351161114103		102.678002207643	104.285745512231	111.272403951829			103.672821170969	109.503527229361	108.658395043399		115.029027017872	111.411259959058	107.823795987056
Tb927.3.3420:pseudogenic_transcript-p1-CDS1	2.19825909828223	2.18322159368244	1.98873467234947			1.24087218971486	2.1231308428632	2.17227572646496		1.50178527484144	1.86502570354281	2.68941570780554			1.16470753868593	0.880906868585767	1.12339073782338		1.58757618968178	1.68527562577998	1.33771444366102
Tb927.3.3430:mRNA-p1-CDS1	1.73626493809199	2.7317469525603	2.69275702405974			1.21510657115766	1.31758464451588	1.14101090684407		0.54466741695523	0.94697041536476	0.664324558873399			1.21972642677792	1.09787441655668	1.02672688363858		0.989298270420093	2.43875060032928	2.15088582058933
Tb927.3.3440:mRNA-p1-CDS1	47.5329409517455	50.481365524443	52.2610179462385			40.4707749306962	48.4688362872778	54.5086632410605		42.8341568853138	47.9221768348867	42.4911715922184			40.0183075051531	44.3281779519925	42.5897125926021		42.8950072164807	46.8341018847538	46.1455637566047
Tb927.3.3450:mRNA-p1-CDS1	857.063606854871	860.288624455846	925.33812114777			630.238291931491	1132.31712038218	1005.38996799482		750.509100878064	678.085836911335	653.665675448347			775.136453949829	725.682041104416	718.884719614595		778.76135159706	794.15930604807	683.993074641841
Tb927.3.3460:mRNA-p1-CDS1	51.3007867068361	46.9776059657145	51.3951251971623			55.8480386589377	63.9775942828075	68.0400834482866		50.3254687732188	51.2866655038706	52.1741841568092			48.3895073174916	46.211540409665	49.0952699832065		49.4540121626529	51.2699843475924	49.6032254553396
Tb927.3.3470:mRNA-p1-CDS1	53.7406202148504	51.4668212786955	50.8574026892167			54.6551802835261	78.0835998873519	77.5257023887753		67.0789520708973	62.271937413467	69.9681795984709			46.1523405764648	52.3960396812662	55.0713862399047		65.1807272975124	66.109359105873	57.0150483875904
Tb927.3.3480:mRNA-p1-CDS1	71.7670187849113	75.6555003471784	81.2809468378259			74.7828300290628	72.1078141816872	69.853074500352		83.679378546593	85.3043790437394	85.3750889304701			65.7825337289381	61.7001286984642	71.5035031204421		76.427483331776	73.7150984313626	72.7693984225432
Tb927.3.3490:mRNA-p1-CDS1	238.2512961373	245.895651838455	238.033451026948			199.863190804646	210.188218859435	208.086830264039		215.332661330259	205.75438960193	205.422830873985			213.789669298894	212.592976074018	212.305981041796		222.360951281335	212.816853858147	206.523328539636
Tb927.3.3500:mRNA-p1-CDS1	93.8103809013617	92.2113881243294	91.2661146791814			77.4923213409619	92.3685733361313	84.8445624044988		100.049085148954	97.9973119122334	95.640714669188			84.3491977887217	78.2462981965811	74.6932777938865		100.904779758649	93.004402801159	93.0528619910673
Tb927.3.3510:mRNA-p1-CDS1	30.2626340603328	29.0237250452827	29.4570469437538			18.832505367075	20.9791027323027	19.4259426018062		25.6294802914917	24.3656257767999	24.7726447970135			22.9872905812345	22.9432942661448	19.0236631529458		25.0166454235498	21.8527498166434	24.8930290070516
Tb927.3.3520:mRNA-p1-CDS1	22.6270788527582	25.9177405913573	23.8069920071076			22.8964941227694	30.2775801871036	27.4205181855966		26.4850894431594	28.7702002454931	28.6104512901723			24.9095701958036	23.1385868727252	20.8597211613591		23.898282102578	23.4698256249102	24.7939051674919
Tb927.3.3530:mRNA-p1-CDS1	33.536539940334	35.6028022318848	35.6584167245566			30.4141635431087	43.0429846933806	39.920407843127		32.7520955102654	32.3192800658033	32.0898403714069			34.5399981698887	35.0794729004422	29.9220970941297		35.034257093512	34.9409389782777	33.1674378202439
Tb927.3.3540:mRNA-p1-CDS1	55.7029060021466	56.8572671596917	53.8235847348191			51.5238939131158	66.6353461411127	61.3676670780204		59.7593771112176	55.2261309110536	54.9373920033964			55.838001627006	55.3225780218015	50.9326052250816		58.6399679664632	60.4964576345664	60.2389535411104
Tb927.3.3550:mRNA-p1-CDS1	23.2921177372463	22.4470173539457	21.8678551164943			25.3567084511186	11.6285797538951	13.9266066629854		26.1893313797971	27.4263459130385	26.8480720777684			26.052076163326	26.7857882661851	26.5165252701146		27.076704590295	22.6840415760055	26.5804983656009
Tb927.3.3560:mRNA-p1-CDS1	133.823761077542	134.110437034647	133.017888577313			102.511358778618	49.3464675794221	61.2940105451927		115.776946258032	117.272816238772	120.510246511792			129.568123082624	134.785798148571	119.20691556875		130.954599213432	127.058187487505	142.747092105241
Tb927.3.3570:mRNA-p1-CDS1	26.696785340829	34.0896370841774	34.8076015318643			44.1646096619812	96.0594895321337	75.6119227691219		44.3700112226891	44.7667192186178	42.7613084153356			36.3890719582848	33.8537471761132	42.494035083163		41.6408927074982	36.4340047710802	34.8808813216915
Tb927.3.3580:mRNA-p1-CDS1	197.658605333266	215.082182767284	205.048460795068			162.044212119075	118.422910776791	133.574343494545		207.288315172784	208.249316232215	204.218290320341			193.998104202476	200.301087998452	180.526472552848		253.162648756391	212.099993731562	218.10736917555
Tb927.3.3590:mRNA-p1-CDS1	38.0349271091262	41.7984285310544	41.836428285893			35.5059075146198	30.3982421916431	28.2278977631366		36.8884708243973	39.9815693467168	39.6442837050126			36.7555653372046	37.7855856650276	35.6867685914914		36.268063322325	36.051626533123	39.7235154334163
Tb927.3.3600:mRNA-p1-CDS1	72.3116127046866	69.8944760342253	64.6910882960432			70.1042617154273	170.000812590069	151.572175911935		67.7579969017261	66.1759602465467	66.9533309083434			62.2541673331112	59.9097256744082	72.6873844358193		56.0063113090654	65.1205340706265	63.9242411505437
Tb927.3.3610:mRNA-p1-CDS1	78.4895900506368	87.1888584162111	85.8285307438563			67.4208855375422	67.3840978619713	62.833768579434		71.1161112233125	71.5407373463963	70.9151173674727			80.187057485593	70.2477877142639	68.1887833561024		78.1855358688911	74.891414190048	79.7672799611288
Tb927.3.3620:mRNA-p1-CDS1	48.097224545289	51.7874465202071	55.1900847808083			55.466648152632	65.0873081603583	61.7512195749851		59.4318882378563	55.8145569147729	59.0726988847892			58.3095621278432	60.5392661291085	56.3660706423298		52.8661951895827	55.4037045535082	54.6929236551599
Tb927.3.3630:mRNA-p1-CDS1	26.2956197429267	24.7373183327816	25.5436563276261			27.1908938735337	27.5695331105048	26.6905271328964		27.8663734167029	29.0220605843425	28.6698322353073			26.6315672845713	27.1616348584237	29.1831041657402		23.856677968385	24.6460835789067	24.2858679179882
Tb927.3.3640:mRNA-p1-CDS1	28.0540041877804	28.0079874301239	28.5108779500013			34.1228065771609	33.5334211847968	31.8651572564011		31.3937028198238	32.2292314131377	31.452940949639			33.9848339994893	33.2859690868447	35.0167266827707		29.5918290568743	29.9450171697767	29.5692606679338
Tb927.3.3650:mRNA-p1-CDS1	48.0908937845101	48.0331108230144	46.5851790891769			53.2691881135146	39.1368576715763	45.1946649875763		53.0197614466082	50.0896437340035	54.1285618471303			53.0805546131006	50.3483196193421	50.953621615985		52.3827721393763	48.8624224223681	56.9828528337907
Tb927.3.3660:mRNA-p1-CDS1	43.5479582262361	47.2558608187281	46.3882438025285			50.1245471265305	55.2761788497893	54.3586207423584		46.8060458597663	47.2041524483107	44.3401128842016			46.9245284406803	47.9805644387991	46.9444499819791		49.6565511733879	48.736263238358	45.702158615676
Tb927.3.3670:mRNA-p1-CDS1	52.5077045014193	57.2593347439248	52.9769737273548			40.1919865844457	52.529089909828	48.8118614609908		44.1390095201796	44.4262671915932	43.0930875176894			44.3792769127659	44.552275557918	42.0424182815283		42.3277324803457	43.5881416339555	47.3049746533661
Tb927.3.3680:mRNA-p1-CDS1	74.6593923379556	90.0047792410037	85.8625253009967			85.9888460162553	100.174623842468	100.971197060723		86.0795543248318	76.7183278534639	80.1778765909861			87.3446254917438	77.2366143486768	91.7110148718714		87.5457281041317	78.0697827571468	84.5161953942324
Tb927.3.3690:mRNA-p1-CDS1	133.621467733661	135.223962081564	126.228503447522			136.455902317627	104.362129190358	109.816376503077		139.892815898401	146.02732279074	151.102980538505			151.916633591584	142.017532704116	139.426227599422		143.848493542541	143.52132619336	141.760098502736
Tb927.3.3700:mRNA-p1-CDS1	20.1006056294496	18.2025100729687	16.5765662100772			20.5425709209389	32.4881360598811	30.6961190630973		21.378894407053	20.6730926061938	25.1478074465836			23.1065656653244	19.502128168749	19.7476729100971		22.4212756159312	24.7659895647475	18.5974702463102
Tb927.3.3710:mRNA-p1-CDS1	41.0153087526772	38.0967953384085	34.2746035623563			49.1338845864592	74.0566740244355	64.5591900897903		48.7584589287922	43.7697769745738	41.9114412818198			47.2015717813687	46.3377419985039	48.1077263968279		48.0329562647209	43.3870631086422	40.7466327450965
Tb927.3.3720:mRNA-p1-CDS1	73.5928295902705	77.1184041868436	72.8502973217496			76.4392041152328	130.137436070759	112.355343996935		81.1917562874596	67.323283396332	81.0955751784733			84.7118484100702	76.2331465244617	81.5943657119742		78.6198999570516	80.9494058916317	72.0433545380552
Tb927.3.3730:mRNA-p1-CDS1	22.0361339093765	21.1480373388042	21.7129670075659			19.7123139210724	14.0510351423532	17.1801876261713		17.9550233610113	17.1702254424469	19.1161850944289			22.3885212594491	23.2775280172499	22.6512735111242		18.4559445724741	19.6254272237025	22.1397618188893
Tb927.3.3740:mRNA-p1-CDS1	36.866718770465	36.7519832563523	35.9900108146034			39.6118664493933	35.9379781291367	36.0324640459709		37.5333644573985	37.8130463220763	35.240530967118			37.6229090927974	37.9827677748063	38.6128541190896		37.2964387607249	39.682009260528	39.1301786619314
Tb927.3.3750:mRNA-p1-CDS1	396.255176767067	383.413534940239	354.997669891296			451.714532965023	371.887758370445	420.4489817545		361.499149571936	354.468681851655	365.708793036758			378.424665775644	421.647181134365	430.794749032617		347.79578718136	378.179658957515	366.43214836809
Tb927.3.3760:mRNA-p1-CDS1	461.049331206213	439.287845178494	439.863407441667			447.945080213649	648.046779276208	597.829910476691		468.801631529289	451.11841955451	450.357072331982			493.638196932901	509.346426636074	491.494552579737		527.950203733429	511.732200379513	452.93985993823
Tb927.3.3770:mRNA-p1-CDS1	73.6560057809	70.3972141502995	64.8200721029758			69.0188059210094	80.4707413615444	68.2443791725523		69.3317972478816	71.848328183452	64.6300608007798			71.8359752878278	71.2058479507966	61.3269572262079		70.9491168430894	70.3852135484729	69.1328545760225
Tb927.3.3780:mRNA-p1-CDS1	647.587477973755	633.853757363068	653.340232112297			638.686085052567	883.764737359792	842.80888669648		666.763070201525	653.088269743506	643.029520599995			735.524859378838	715.110806941897	681.353268788264		761.088006715738	727.174349602068	649.665888639536
Tb927.3.3790:mRNA-p1-CDS1	65.0343138832366	62.9944737340901	62.6011277260068			67.8860236432906	74.8715283140864	68.3811414554632		70.0499232080763	63.1084841548172	70.0048399844175			75.2915448668908	69.8899287894882	63.9249777107072		67.7211625948894	72.8467729294031	72.1179827422099
Tb927.3.3800.2:mRNA-p1-CDS1	2.76786039887055	2.90984642514079	2.72997399105894			3.44365812426513	1.46728095756465	1.45515069017226		2.94301075323399	3.05100009726886	2.8426609904573			3.3306374481276	3.56175452994128	3.19693257513654		2.89593609695655	2.86463972955752	3.17237711479373
Tb927.3.3800.1:mRNA-p1-CDS1	0	0	0			0	0	0		0	0	0			0	0	0		0	0	0
Tb927.3.3810:mRNA-p1-CDS1	35.2946112604422	31.5250942976342	30.9092002877795			37.2587552515418	39.425442373911	39.7427765558243		37.368736341432	34.9350311451	33.5258759738969			37.4535392532516	38.2811921291475	35.9643583357104		33.6000108334322	36.8361819162477	38.7254047580904
Tb927.3.3820:mRNA-p1-CDS1	82.0755411732106	81.1125444886273	80.2743728888309			78.6810530711829	61.4017399806154	63.6981253478757		75.2224512041442	75.9567994885303	75.0528967643179			85.754096513875	83.2046740462645	77.8608227510579		81.2936880689184	81.2567858112559	83.7691173359019
Tb927.3.3830:mRNA-p1-CDS1	60.7856341688594	57.9442481964436	57.1304992888242			48.0984137313712	67.0252053418925	60.3260595022201		49.337957849534	49.1645051953808	46.9818274221724			53.3414540969419	55.9140262809225	48.6664328779495		48.7380939766855	57.9596969504727	50.4503844800472
Tb927.3.3840:mRNA-p1-CDS1	30.8118127109023	31.1377870153101	31.9435653998502			40.026587462699	51.1240587319899	44.7861409281256		34.8040927675369	33.0398247712906	32.7165650275942			38.959218299912	36.8821856861859	35.6100994868558		37.1667992192012	37.2354687551251	34.5044787269349
Tb927.3.3850:mRNA-p1-CDS1	34.8092885231514	37.1484726544636	33.2989411770884			34.6992104479611	31.1705248624008	30.85201422062		33.9633881876383	32.5053735372036	33.5739166230634			39.2296868701576	39.5445716841588	36.9677567821775		32.7323730336977	34.0700080075731	36.5435272551667
Tb927.3.3860:mRNA-p1-CDS1	30.7852671491822	32.0975991147996	30.9541395772414			32.845248698912	17.8662561309598	21.2896204660044		33.2761290384296	34.5563898516915	34.7819080640228			34.5128467278491	35.114805694497	37.0618287671608		33.487350734412	35.8179043959773	37.2444671784843
Tb927.3.3870:mRNA-p1-CDS1	45.4478562557779	47.1368191320518	42.6029249308052			53.3372326968713	27.4696434977856	32.6134786599546		52.121977178736	53.9230913632814	55.6337245880861			52.9006763465195	52.9730094713385	50.4471988857439		49.742883423426	49.2034875890741	56.297441732572
Tb927.3.3880:mRNA-p1-CDS1	132.006461814936	124.940844867446	126.136804269542			118.466042261142	163.623528660723	150.034666055018		127.354293307085	127.234396040052	122.267811806564			118.993231880366	122.392666438356	123.561041742103		125.769919248189	136.46214076198	123.599644683385
Tb927.3.3890:mRNA-p1-CDS1	50.2380957788112	52.6946328045276	51.3413413486614			47.5292152880236	31.9623422006945	34.5431277031484		40.5083241290417	43.129929821286	40.1643867774943			50.3835790722516	48.630250376575	46.5179422821811		46.7069321191482	45.5985183569684	44.0982729217531
Tb927.3.3900:mRNA-p1-CDS1	42.9025722621876	45.5212232290476	41.4505641795777			52.0442430070257	19.8404137321225	30.1637790087112		44.5219202793218	50.2777347218743	48.8652366842054			53.8127183845635	53.9382288382906	50.5689584582521		46.1114079869761	48.2360023122161	57.8500561337995
Tb927.3.3910:mRNA-p1-CDS1	37.6292924464174	35.6928695618846	35.452112842045			41.160407734358	56.0774253146508	48.9532140077908		38.4204724005049	34.3143774106893	34.7178004952808			41.8407278758763	38.5448493663008	37.1493115375947		36.4854684225718	34.9760967233506	34.7308913845013
Tb927.3.3920:mRNA-p1-CDS1	29.8413619168581	27.828093913175	27.8581380660599			30.7189146808152	18.5474167711426	22.0978773738084		30.4407614427241	29.4122548746993	30.2404258951732			30.485302732554	29.2420723863968	30.2311032603341		29.4764146084223	30.1894348386114	30.8165870656504
Tb927.3.3930:mRNA-p1-CDS1	13.0385422550729	10.4296490920681	11.4342324999008			16.206479940478	4.10114700932982	8.08915273348561		9.25858074760619	11.2909034630095	10.4808737976826			11.2109919729309	12.4808580563436	13.0506257642408		10.4495434277628	8.68607634008567	10.3511877208295
Tb927.3.3940:mRNA-p1-CDS1	56.3805896924436	55.1988042544134	62.0202990555533			51.8390920121717	86.6403654766016	76.7174242456247		56.7774519492724	48.4249423582284	51.0724668442974			58.56478916746	67.4307648573799	51.334039520013		49.8446441702568	50.8442549401984	68.1818989167144
Tb927.3.3950:mRNA-p1-CDS1	47.1145867126222	46.8266220300157	48.9281933431012			48.2141741870438	56.9459170332951	53.5334982928676		49.9528228338454	51.7310517286375	56.0950352561593			49.6012688939969	49.3505509061268	50.7106598418694		48.5532190068244	48.3212259554403	48.6249354217707
Tb927.3.3960:mRNA-p1-CDS1	16.7038398579251	16.7537091684512	18.9407199315807			20.0274707989278	8.82952826714538	13.083591731812		18.8356943768221	17.6667602358526	18.2882575651762			17.9620703618244	17.3736528776442	20.452447810235		16.2056478583101	15.82776983884	18.0288675020158
Tb927.3.3970:mRNA-p1-CDS1	144.021761633717	155.34050747801	136.122783208425			103.953681036161	125.894851030539	118.147467618476		120.404398521284	110.954426251262	121.868631212925			103.872468088352	112.793701803018	110.817595588427		116.802116303156	119.497917971204	106.50341728372
Tb927.3.3980:mRNA-p1-CDS1	36.5544413083257	35.8177493553855	40.6790177302065			39.7945915139582	24.23258198428	27.0605564673379		35.5334304456978	35.6611537387846	35.0258051194558			38.7743068901793	36.2787576415769	36.4344814537591		36.2723329633321	36.0819738716004	37.8272643782383
Tb927.3.3990:mRNA-p1-CDS1	31.3895004557887	28.3396087735749	25.6721770646121			39.9376713061336	47.8215832418739	39.563708482871		32.3941876759323	32.2047597112294	32.274975379617			34.1907326639815	34.7462942404236	35.9809173142491		32.6020227794933	28.0615666727255	29.4063560048825
Tb927.3.4000:mRNA-p1-CDS1	259.174747687475	275.021593739174	285.491148610234			252.684786768266	512.094244643875	463.404464651115		291.470598172337	299.289999776032	313.630392263127			270.58521935862	278.53073948043	269.678372045037		300.142103042452	303.284308209897	267.363597838019
Tb927.3.4005:mRNA-p1-CDS1	55.8675724977899	59.0162916514476	64.3269733525383			58.6079973686414	76.8495978807097	66.0409868367651		67.511094055873	77.0443104919621	56.52734156509			65.3900089576527	59.6143871903829	52.0135855478565		57.6200812739915	64.4791804504772	65.5220556073261
Tb927.3.4010:mRNA-p1-CDS1	1.73248771197576	2.28137948984511	1.469397868459			0.47151343539564	6.06563193986637	2.78939519155382		1.90218874550862	3.3071860191419	3.09343686297732			1.25856404719678	0.852044668461361	1.99207020852607		2.11139574465292	1.56893172471091	1.97676922864742
Tb927.3.4020:mRNA-p1-CDS1	11.4449145687608	12.1441785424634	13.6997263612021			5.81303901659456	5.95888180934454	6.50785658774304		7.64691389158554	7.16864383262897	6.99019935748413			8.03946554143212	7.78305783243353	7.34654478415401		9.14676752227576	7.38767128406119	8.3844756569686
Tb927.3.4030:mRNA-p1-CDS1	41.5028205936105	42.3887450269284	40.5832198440767			41.2219844101499	22.5199033699927	26.172572092838		40.6061673030616	41.7259814322008	39.7036983612678			45.7007397173491	45.730900738417	43.1552310124641		39.1992462404676	38.7349635800155	43.5455068281802
Tb927.3.4040:mRNA-p1-CDS1	76.6548968336245	76.5747367358361	76.1029596033658			71.9134039532447	50.3093228898961	54.9510852736102		76.7292317173176	73.8209259925961	80.0153929701116			83.0250967229121	82.2681766207308	74.0251682980055		78.706301036583	83.7149794360232	87.6202960597969
Tb927.3.4050:mRNA-p1-CDS1	38.9359653672987	33.8427529743589	41.2700160364176			38.4702415098777	76.203438739339	59.821964605092		37.1345057718826	35.1268977689762	38.0879413754082			43.7738840085491	37.0337878827246	40.1894164358663		41.0022415692183	34.3126178313926	38.2385763259622
Tb927.3.4060:mRNA-p1-CDS1	27.4294550279804	26.5549474956204	27.9225601950341			29.2917405663796	28.5113744355663	26.8618198974599		27.6347850140963	26.2278760549568	28.3104068332964			31.8239007033306	29.4281016953967	30.3601262550523		27.3119689498474	29.418973648534	29.2408455928844
Tb927.3.4070:mRNA-p1-CDS1	1133.02607058613	1101.74535125015	966.782602530245			820.719766621322	618.516356257397	678.557654741902		1044.31167479858	941.30893049223	1005.33632507925			1019.55659450492	1020.74075648518	928.056209757034		1162.15250699786	1103.63328209363	1078.42877439743
Tb927.3.4080:mRNA-p1-CDS1	178.722312480243	167.312586059001	163.703335268052			167.127089420664	217.205387434759	215.072740796909		158.843671777876	154.511844074105	160.667197908079			155.254617443833	160.487683262271	159.394269746729		153.648411286752	164.444232080603	159.17020296403
Tb927.3.4090:mRNA-p1-CDS1	114.852344205417	106.736615244158	99.8579123251148			97.6416509282678	122.230695563972	117.291326548777		102.956763748618	98.1646056883083	105.828239794758			102.528462031756	100.014640081889	97.0230107543361		107.380544184188	109.755837243855	102.844404174586
Tb927.3.4100:mRNA-p1-CDS1	364.524210079126	358.234623069866	319.801657795136			299.072885535574	258.688101779061	280.415307774219		353.75646819288	325.424282452489	339.996623438158			346.682354089762	346.590251913199	318.504150958148		378.680268029266	362.840704999521	362.143954021891
Tb927.3.4110:mRNA-p1-CDS1	211.773549599081	208.366051403094	197.708305012046			186.906224861493	159.148790264855	166.025510516265		206.573708272418	198.078246667277	207.023298801401			213.376961556725	209.49916336759	199.478256586536		220.534577006936	221.845328806429	211.700044171321
Tb927.3.4120:mRNA-p1-CDS1	44.6446176685879	45.7687612416009	46.3381914238639			48.8416287972766	47.9199422522211	43.5926751064354		44.5200542474804	42.5695326071583	43.0595974398973			48.1865534298927	44.9340459338793	49.4020190009541		41.8845087468713	48.0291125060969	47.1845776552758
Tb927.3.4130:mRNA-p1-CDS1	67.4023674567994	66.7618874233069	69.9307148456202			70.3843174001152	95.7897619909895	87.100302688841		57.8515408598592	65.4873973841939	65.6722494333714			66.359061925453	63.5937153452901	70.3960645441821		63.1519060870229	64.9795371566847	65.8406806589081
Tb927.3.4140:mRNA-p1-CDS1	70.7499274620993	70.8098566406501	72.0759699645789			66.3604820806688	90.9137667364435	82.692024611025		67.7783358331804	65.4993487296423	64.3835307947292			68.4151695144125	68.4328696232353	71.1206282837383		65.9039291462059	70.0810773749616	68.5648738245702
Tb927.3.4150:mRNA-p1-CDS1	30.0813262761734	30.982798175534	28.7545849841945			41.3980432402687	29.9212025904372	32.6799691483064		36.1436950213661	32.2868618247912	35.3010188357442			38.9899406700564	34.7057063654153	39.2002755878882		36.5555338237712	34.9513459826396	36.7836867420286
Tb927.3.4160:mRNA-p1-CDS1	87.2461576833075	86.5999931841894	84.1444757021401			75.3634420634499	34.2943996463038	42.4810408559298		82.8598143478326	82.5522930045185	79.3104493546932			73.9783706414024	77.4103750108785	74.3438127200552		73.0428475932528	75.2815762301058	78.6708110240136
Tb927.3.4170:mRNA-p1-CDS1	53.6372860067714	51.6639275577472	51.8811024212863			78.5847183749339	132.869471266463	100.544558199903		65.0348683305906	70.5808616251868	66.9298969821485			67.8579289817187	65.3774491534075	80.620380515273		67.4061005121014	66.2313320931532	67.7258327032247
Tb927.3.4180:mRNA-p1-CDS1	30.0932374285717	30.86784033904	28.1686086245467			39.8010946747138	37.5272941427572	40.9302093419399		29.2730104952154	29.7881236574984	32.8264042416415			33.6209632446285	33.2935412581878	37.5646481339064		28.2905441829668	32.33298119299	30.3255249063247
Tb927.3.4190:mRNA-p1-CDS1	107.217623583079	108.974236084663	106.288872068884			90.9110383857462	46.9131334193993	60.9723729235602		87.9400113349289	87.7932460748632	88.056254557542			97.2204009599363	106.142211566709	95.9832466108087		88.6502454952913	98.5951460726249	104.861028549031
Tb927.3.4200:mRNA-p1-CDS1	89.4567493779108	85.8558213785872	85.7113455751388			80.8587133507697	104.86722010979	105.641162969698		78.9973844959066	78.2112250441259	75.060695278113			81.4429616071666	83.926399843444	80.1669172948715		86.1867938650666	85.8222816762631	86.0415519866474
Tb927.3.4210:mRNA-p1-CDS1	25.6914550063498	28.0649728161349	25.2150112373417			29.8044547734183	21.3700176900475	21.8084487816538		28.5227348674357	27.9220991044695	28.3670212728196			32.3396239953609	31.7271172756554	31.9423564935796		28.429275524822	27.9984136798837	30.6085581567821
Tb927.3.4220:mRNA-p1-CDS1	41.4815407750183	43.920562006241	39.9094336405194			46.1762298259949	28.5864888649101	32.7316153013842		46.571262922405	46.5905075407142	48.8290044276427			44.9414897204629	48.2552598869168	46.5086356902336		47.6480938086992	43.9759748269418	47.9705119527685
Tb927.3.4230:mRNA-p1-CDS1	76.9706622231479	84.8328551866298	78.6372935583945			87.3375951659187	49.095313162889	57.802347489031		87.0056202116821	87.1267323268214	87.6790443109199			87.204332500311	92.5365596545965	84.3783716716582		83.0991554145527	84.9388621804202	99.1642227545002
Tb927.3.4240:mRNA-p1-CDS1	45.4217767173348	45.0244842736934	40.4203817633114			55.4556100136962	85.893885265464	75.4747493185869		53.226742640803	51.3757362461176	53.6263055186096			46.8736838672394	49.5833829920845	47.7368406462542		52.7691369316615	43.3853667940224	39.0392253312307
Tb927.3.4250:mRNA-p1-CDS1	94.2210140331663	88.4022926858956	85.0673741778634			76.5389998633539	45.3618664486975	49.3714907727344		83.0121992535461	72.6016313785123	72.9307218264543			75.6896684403323	76.6816321439539	80.4233582077998		85.8003060002009	82.6654144959386	80.6787778368235
Tb927.3.4260:mRNA-p1-CDS1	64.6874642091927	64.0542677680346	60.6137903378796			62.8694164133931	55.3859478654539	53.5044442365969		61.7443249815828	54.2046892280984	64.3572667955746			60.1106665451954	63.9114318590997	63.3324467230144		59.8452470142472	58.154340374476	59.679948716429
Tb927.3.4270:mRNA-p1-CDS1	80.5563096016016	82.3163651903737	74.3723633024657			100.991801889446	23.4106067541106	44.2373785872224		93.8053904326131	105.720314166541	101.69937236389			92.1990806963341	96.9683976380905	95.7984825378151		86.1208538220882	87.3935788797333	109.756285067997
Tb927.3.4280:mRNA-p1-CDS1	45.9255716639113	43.0010274432044	44.2807041598699			45.8275591379776	47.0387258125798	44.8580287947839		35.0570259570476	35.6233270285636	37.3175152540346			44.0514551495691	43.2894704628637	45.1973279536723		39.9882726651221	42.2842259254644	41.6993346046624
Tb927.3.4290:mRNA-p1-CDS1	250.551859032461	249.507338902411	240.212182525953			236.746696118322	303.48136225329	274.090158991857		249.831374203433	238.134489848316	242.24576273088			257.052927868558	251.530265293508	236.227619843954		234.633976081872	249.845539201121	254.907407444773
Tb927.3.4300:mRNA-p1-CDS1	250.804941718353	258.925323384989	250.188314834016			243.319713284035	321.464667000781	285.432967755962		260.406415211409	252.821198473322	243.633713136933			269.336644240546	256.295577826992	247.136061250235		250.720599407889	256.281578251981	257.613571014228
Tb927.3.4310:mRNA-p1-CDS1	257.674328906833	265.954186803971	250.744361552826			244.657932347713	320.591691042165	287.728140203831		257.294240980834	251.82736104757	240.728700659148			267.817342478748	256.153329691664	248.399844096085		250.368103677638	253.999029518827	253.587327654795
Tb927.3.4320:mRNA-p1-CDS1	259.807454402203	260.864320190225	253.720846929986			244.106900968551	318.007682204661	284.002642897145		262.470612405158	247.465519012324	246.893782695337			267.817342478748	262.59005781525	243.145168052815		247.708363167559	256.468672410436	257.976592956472
Tb927.3.4330:mRNA-p1-CDS1	217.434181850104	222.084384085493	213.652774545142			211.910924671828	278.444411760181	251.770438520554		221.472480449313	214.834523533456	215.519647935255			226.602241493787	227.739264659922	210.652645937154		209.382463769318	218.226626422186	219.001237157368
Tb927.3.4340:mRNA-p1-CDS1	58.9290814223768	61.4002759295894	59.9426768447116			53.3198719604452	79.0135904800132	74.3352669902389		60.9199855942864	58.6910044025511	54.5785305183922			51.1430237657619	51.3404513008778	54.8097529440832		59.2019174786589	57.1044818605772	51.125436558789
Tb927.3.4350:mRNA-p1-CDS1	29.9188053350628	28.4156854393223	30.9267487369752			32.4509235339017	31.4483112173036	30.61560465244		35.46649324279	35.1398116041625	35.0409060653755			34.1574907006749	30.5383803301306	31.0658850796589		34.8125196680988	33.2723423160443	31.832233722656
Tb927.3.4360:mRNA-p1-CDS1	689.602020831498	650.600034917368	745.701845291333			598.986732720931	1026.9662521405	832.505945652814		618.020397389512	532.651340931826	539.918375069718			622.245002542956	598.215846212335	616.367051485764		593.609169832832	672.59350224879	552.773335108371
Tb927.3.4370:mRNA-p1-CDS1	21.369009387248	21.6218980032737	21.6890060595726			20.961484448761	26.3271008036299	24.5577858966134		23.7440289319895	24.1003132683415	22.178641969043			20.1185189801864	18.8648721771989	19.7955366119816		20.914368548704	20.2406076839253	18.9197807421154
Tb927.3.4380:mRNA-p1-CDS1	34.6632892997651	34.9841767337668	34.2139089518813			31.3981287789785	41.5478357904007	41.2950864035315		33.0231854899956	35.6976280912002	32.4937749858951			26.025450613788	29.6365099447162	30.700084493834		30.6050412157461	35.0934072132472	32.3708315998694
Tb927.3.4390:mRNA-p1-CDS1	35.9596056828211	40.8574326817714	39.5496470552859			33.3185743859463	44.0138606044065	41.1900427446175		37.7323196975926	34.4427737635831	34.8888553903196			33.2819207318224	33.7944742452603	33.3882383952141		33.5162262524141	39.8347866937081	35.2097368883242
Tb927.3.4400:mRNA-p1-CDS1	22.6903099784527	24.6729094864991	25.3922263233704			24.5085761222234	40.2342770067982	37.9460402858923		25.587600159632	28.7858020776918	27.85378538257			22.717443093552	21.5046869404947	27.7750320888773		26.919631114589	24.3398616556556	23.354624926988
Tb927.3.4410:mRNA-p1-CDS1	44.206854157445	44.8322507933465	46.4551355070819			44.3425316042773	83.4343809859212	67.7564286744742		46.0359801574214	42.1568947263559	42.8273910940676			43.0632166834617	44.0518659811742	46.1691565976042		39.6952822351367	46.7515285363434	42.3784438459148
Tb927.3.4420:mRNA-p1-CDS1	48.9081476190726	49.7834934253116	50.0272610329537			52.0926769064467	61.3890850465716	61.8376514621788		53.5089121478684	53.5592816906303	55.3304553764376			52.2764157573427	49.4768809887871	52.9437524361941		53.4409220853056	53.7508032978218	52.9756344545719
Tb927.3.4430:mRNA-p1-CDS1	39.0547607116212	38.1738574645779	38.9447538178668			44.1561879979745	43.0312641985016	41.5710180641316		40.2728340205701	45.6809820598026	40.8710503921663			44.4075827116626	40.7573608435116	45.3333356591993		43.5876045844203	41.2541083316959	40.0613869596517
Tb927.3.4440:mRNA-p1-CDS1	75.6737027320077	75.0034138855574	77.025525729048			62.8400358932217	71.0094242579645	70.6400838891922		70.0326144346055	66.747496274229	67.0106288463594			72.3859861408022	72.0146557734451	68.931083009521		75.6263566721138	68.6489983943442	69.131094937989
Tb927.3.4450:mRNA-p1-CDS1	98.6701891700778	102.344849845718	97.1559114772819			81.6775083693103	97.835232753197	108.954738042503		88.3294931039396	93.073663681565	92.7807241878786			78.6371228413151	80.1021673382625	84.9637570243842		84.0085883229639	85.5895867936151	81.4336413297948
Tb927.3.4460:mRNA-p1-CDS1	33.4500399016915	33.8202913201296	34.0321108379238			46.6231636437449	64.9314580879534	58.018498039526		41.8562208110356	39.0239448495199	38.4306349353412			40.252397330723	40.8305171474853	44.2375292875116		39.7086975585585	38.1951041119898	35.3384341720746
Tb927.3.4470:mRNA-p1-CDS1	33.6627106571599	34.7661115821564	38.0481651716028			42.2989633884894	39.3239369139193	39.9275126988055		36.1049314119613	39.7120591387773	38.1265701191966			38.182857664674	36.5582035829201	43.1442808205198		39.2704813550936	39.9447925808605	39.1398302435243
Tb927.3.4480:mRNA-p1-CDS1	53.6860443465644	48.946655930847	50.2527496525869			62.6527432931583	96.6507423068061	98.2586519993126		58.8504005305076	56.1877587124616	51.5081891754681			62.336280910693	54.3550173482708	60.9727234194199		51.3903933761847	45.0432325644711	42.9934040323239
Tb927.3.4490:mRNA-p1-CDS1	44.9243884914009	45.7229997058649	43.2869111059087			48.603381855499	48.3967617905521	48.1830478541036		43.0971425644314	41.9818401434792	46.2274525013111			46.2023615494019	47.4054093732341	49.0067144684276		43.8275093112046	46.5672171813198	44.7868832497059
Tb927.3.4500:mRNA-p1-CDS1	18.3539243152874	17.2164270222659	15.5816749940512			16.9857300194336	7.0615426306145	9.32726018336771		10.3944868745293	11.050442048412	11.0360819532985			18.2633755878485	18.1272126870336	17.091152890659		13.3615471152145	12.3257367146269	13.8981545379497
Tb927.3.4510:mRNA-p1-CDS1	46.4899648127596	46.17932800481	46.2169020258101			49.4950166457169	41.7148809197792	45.1590187590131		50.1610885171658	49.5973622231042	48.0817368038655			48.4534075384409	50.7842929983603	46.4767776672767		45.9606124069641	46.6901057323355	52.2301164200291
Tb927.3.4520:mRNA-p1-CDS1	54.2637187418725	58.9923984159612	56.8785869643496			55.3254839112518	72.4331125915294	63.971877467649		47.1372382656749	46.634804118342	40.8944212662278			54.0041170470439	54.1104420043258	57.2133048468732		48.2283871058129	51.9780395725214	47.1407440789551
Tb927.3.4530:mRNA-p1-CDS1	32.330183289204	32.2390679754603	35.2793244480327			42.1806525873219	50.4593744329441	49.3701156755092		37.0339801815997	37.1567516728748	36.3769596339348			38.591173906323	36.7177999315068	37.8641188580742		36.6315165130551	34.5817241788469	34.3787967179064
Tb927.3.4540:mRNA-p1-CDS1	32.1471025358602	32.5955172199645	31.1798146491478			37.7066068640661	29.8877459183653	31.1557964076448		33.024599214277	33.2312306243334	33.7197066502608			37.3383091055141	34.9974776007118	38.0988437617554		33.7807870849281	33.0046141819	32.0863055993622
Tb927.3.4550:mRNA-p1-CDS1	23.7609984913274	23.9342357129904	24.7506594215905			31.6039552629829	26.3318476132619	27.5510248967963		24.1413358192003	26.1184526633031	26.4812610154465			31.4294434080237	32.0310815970541	32.3354840105558		25.4511777261921	25.8001737443743	25.1454695792908
Tb927.3.4560:mRNA-p1-CDS1	28.2504120193801	31.0956093669811	26.0157822609316			34.9800299556329	11.0508811065063	14.0048256433082		29.8539795209853	31.3902712242493	32.9653543233359			33.2856183519275	33.7963113293616	33.7794588777408		28.8086160898915	30.3909593465418	35.6150007894252
Tb927.3.4570:mRNA-p1-CDS1	47.1040862813246	44.3834850912942	42.6408526099908			43.3902165062643	41.2891319560894	40.5680957328169		42.170091332022	40.7420400403344	43.3576428533757			47.6018364295607	49.6660338799559	45.2916263951497		41.3614012347143	41.6440841517224	44.7303611848644
Tb927.3.4580:mRNA-p1-CDS1	35.7088177473218	37.1129579928388	35.9544498390405			41.3255270155718	31.453060478323	33.1719138397622		35.7994349291753	35.8635932619859	35.944942353706			40.1354569675307	42.1822653505477	41.4062885576483		37.1551763928541	37.8794045497964	39.5748282280908
Tb927.3.4590:mRNA-p1-CDS1	26.6989236838814	25.1019521051406	25.6677236808658			30.7350485645761	57.6323892992757	47.2035466402628		24.5534647596314	25.0173491431658	22.5913769922764			28.6704559972279	27.9068992943478	27.9579892729937		25.3941442747049	24.241533315141	29.7794470268591
Tb927.3.4600:mRNA-p1-CDS1	62.5124277115422	66.6581448011863	63.4156745633773			52.0775674731628	40.3651150286905	45.2837647162158		53.1563122360633	53.4182504009426	52.4590859221479			56.9690270942019	61.1574784044356	56.8126434160195		55.5293526305428	57.2982789682433	58.9183389965877
Tb927.3.4610:mRNA-p1-CDS1	23.5455244879027	23.4712911150602	23.8271090851278			28.1778678637452	18.4105057485159	20.0998892320922		25.9605838806354	25.8337925305698	25.6743666718177			29.0999944494948	32.4193451361724	28.9900480309151		25.2880201348001	23.2371909826075	30.0353260725072
Tb927.3.4620:mRNA-p1-CDS1	50.0794550927185	50.9201996708861	50.6251007246548			50.1366233906952	34.7835574114186	37.2119540103726		49.4698126920276	50.4867071086821	50.0661278856956			53.6309752502209	54.2407721956393	53.4852549284154		48.9834317243762	49.5681842308475	52.2075230861201
Tb927.3.4630:mRNA-p1-CDS1	71.3502477747322	74.2795927096405	73.6574549885777			75.0143834470023	41.6592878045922	48.6302116308607		75.1698231976609	75.9583276752056	73.4601852601474			69.7564957332159	75.8267010518706	71.2522863947095		73.2912349789265	73.436689820869	79.0116193983928
Tb927.3.4640:mRNA-p1-CDS1	53.9780143272879	60.3342733508596	54.9200181095864			62.0086642883881	50.5086993346381	54.092914203029		51.1058118567053	51.8410298785491	54.3333357254927			59.4720959605892	62.8695970153398	60.5535793117502		56.5842363989382	60.2174954873233	64.9737121717809
Tb927.3.4650:mRNA-p1-CDS1	47.562933342713	42.6978575773467	48.9406567533501			58.8919218841958	86.3066501788534	83.6289039073927		45.4066163021344	50.0375754972738	52.5853785205523			42.6115073387707	44.8930629793197	49.4082764805217		39.3461450253565	40.5741493904002	45.4327461050799
Tb927.3.4660:mRNA-p1-CDS1	62.9933039922545	59.8831718535176	58.6054284865085			72.0777788820184	56.7682959219313	56.0490550320085		62.0158138477078	61.9867482073538	61.0236447664622			67.2794187642181	63.6477010538012	67.279752112229		61.4384974639451	60.351498590746	61.3814990450541
Tb927.3.4670:mRNA-p1-CDS1	65.3860146016727	63.0956856682368	60.4583581718961			85.9594272001343	50.7612118481808	60.7975294111122		62.5425470702755	66.7461832905209	69.0288448004193			70.1088101091228	70.4766562787895	77.572792716907		63.418605624226	65.0991725701933	61.77219525376
Tb927.3.4680:mRNA-p1-CDS1	202.455610356545	206.531573948551	202.586696795909			219.932473076739	179.41495854047	192.117583523849		191.650634106618	194.578215284061	191.976888367528			234.29587196869	239.453685651979	226.663644139269		202.503983084466	228.245644455553	230.161535040981
Tb927.3.4690:mRNA-p1-CDS1	46.7844915409687	45.2491132478072	46.4272938109624			51.6045259849673	55.4866893116503	52.66619715233		50.0546724938296	48.6276170394263	46.2299288433397			53.2083557188629	49.8693100519015	50.6187927044747		48.0428304462945	51.4599319403324	49.2423241946363
Tb927.3.4700.2-p1-CDS1	0	0	0			0	0	0		0	0	0			0	0	0		0	0	0
Tb927.3.4700.1-p1-CDS1	0.646401665263685	0.980165683022294	0.828453444691781			0.996905615618686	0.624310079495128	0.446031536311771		1.08823449569439	0.822620764862317	0.817544196189318			0.963236663938487	0.42387070628002	0.445952080772313		0.763902592647614	0.557502795396913	0.786714218269781
Tb927.3.4710:mRNA-p1-CDS1	27.6487381392586	27.5619609864235	26.0718281394109			35.8307110952296	11.2238854145431	16.181078256985		28.4987517498944	32.9331034836689	32.6915694255103			31.1708315095209	31.990227362629	30.6345436692878		27.4439338197707	27.6871991565528	37.091346128096
Tb927.3.4720:mRNA-p1-CDS1	184.397565515054	184.692902954815	176.310404875633			173.058627459723	100.673542168511	124.402986436366		174.695028744192	173.671795438491	175.486876639646			189.480164004938	206.610036528357	194.704972318558		190.896484277491	193.684061930507	192.826511348943
Tb927.3.4730:mRNA-p1-CDS1	30.3303781372945	27.9830854044424	26.4343656120587			37.2520171953983	49.4668189549967	38.1264040309833		35.0334621480745	34.6966014479584	35.9058197341088			32.9291483911096	33.3847853543908	34.5427049231554		36.3853369665964	33.4031284254531	30.1194767705552
Tb927.3.4740:mRNA-p1-CDS1	20.4780047555535	20.9574595873557	21.0235684674531			24.97051945602	35.7266951609435	30.4308951221085		28.876344091377	26.4438703283505	27.0200337051425			27.7330567402751	25.3753938350178	26.2702501040368		32.5193333690089	24.0510641248078	27.5803494002603
Tb927.3.4750:mRNA-p1-CDS1	93.5199400091757	96.0290232583607	98.6814131349661			67.9084788620986	74.0215536799561	67.766103276065		82.7674608025656	77.3674829353009	80.5656053519959			93.2388788850016	96.3661787193215	81.750380751853		91.8227123011473	99.2710447772377	102.536289374767
Tb927.3.4760:mRNA-p1-CDS1	132.344140038019	134.16196314037	129.627123306477			115.372418306482	73.6194757281803	87.4383759081382		114.94212908611	119.115984555855	113.313066134251			125.079413881743	132.269783716956	123.757437047731		122.735513040862	135.802620418941	132.675008725273
Tb927.3.4770:mRNA-p1-CDS1	27.7195214111904	27.7170864937538	27.4394745706921			36.7077507104006	48.0182244736682	41.9594875461626		35.3750140074569	36.4780895418634	37.8895666807446			33.7238186388589	31.8548770239114	36.1267638767321		37.5669987895982	31.7358466279692	33.2125543513698
Tb927.3.4780:mRNA-p1-CDS1	22.8369905974923	20.3806487730248	21.2506048439915			25.3530000603792	38.0050597098775	30.8464915653543		31.1688172100818	27.67025272039	28.3643139889805			29.3934501049841	25.8690785399792	24.8390062495111		30.4284870374858	24.0510641248078	26.9847604597231
Tb927.3.4790:mRNA-p1-CDS1	96.1374219817056	94.0142645366678	97.8183103961763			68.4410943825856	73.856168785044	69.206498696081		86.119414043791	77.1806951928207	80.1943352812494			94.5074350603078	95.9330722981111	81.5028568905069		91.0638469102288	97.903884252379	99.3878536600805
Tb927.3.4800:mRNA-p1-CDS1	33.0978504281628	33.2460883676672	34.4253060618906			28.7279066834056	43.2646885090123	42.0679679312373		42.0665973022868	45.9738862943214	44.7226150343503			27.5007174769483	30.389478652989	27.5972410243099		39.7953207488341	41.3055619505687	38.7539230601396
Tb927.3.4810.1:mRNA-p1-CDS1	0	0	0			0	0	0		0	0	0			0	0	0		0	0	0
Tb927.3.4810.2:mRNA-p1-CDS1	0.67599047388491	0.359660498959256	0.407706169135806			0.245303204506006	0.290172290469566	0.276413909827013		0.263895199200844	0	0.268224939263438			0.470086625429135	0.517152111711363	0.276364669774391		0.199717491211568	0.155472610547308	0.479923374349435
Tb927.3.4820:mRNA-p1-CDS1	73.0560627172525	79.8455710578409	80.9763076320187			59.8764279443223	58.3056648752018	63.6863068122023		68.9456392003616	68.6646391376251	67.9608365718068			57.1539307596913	60.0649724369747	55.0823687740861		67.2852143921013	69.5501134398689	66.1129176515098
Tb927.3.4830:mRNA-p1-CDS1	27.019589608022	21.4274535842179	26.2454051278356			25.0797996286941	16.2070896636935	19.5381636528392		19.1529271242212	19.2559068638971	19.5518099060429			21.2759714330733	19.6760781855185	21.3660596921135		18.6545013124547	19.7222188899612	22.5000266425157
Tb927.3.4840:mRNA-p1-CDS1	98.7299068075697	102.171489786861	101.314983030248			83.7833318399376	98.0857659731382	95.5799273030935		99.3651948007308	99.5074442584601	100.891418479394			96.7673868898597	95.5637353408615	82.64247494662		96.6508970857411	104.021796169984	108.394871415808
Tb927.3.4850:mRNA-p1-CDS1	61.2875608744412	59.6091648454202	60.0545101970338			51.9896343878402	87.0213706329104	79.3070700310766		61.7327676249944	63.0851903274488	57.3450908394672			47.4667213655598	44.1553073803194	50.5922651634381		54.321170370828	59.7235270740498	55.0714630292919
Tb927.3.4860:mRNA-p1-CDS1	34.8848941602091	34.1756541466828	34.7158706055387			31.5645378109123	45.1813037155267	48.1953218217416		38.8796160238155	38.6891998762109	38.9048409223339			28.480299924697	29.3629897575588	29.879984993731		35.6842862581556	38.7681166407644	34.9228347119477
Tb927.3.4870.1:mRNA-p1-CDS1	0	0	0			0	0	0		0	0	0			0	0	0		0	0	0
Tb927.3.4870.2:mRNA-p1-CDS1	0.36884014329167	0.706468576630053	0.611755077992439			0.736145255405153	1.12807613787736	1.18770357219619		0.323975086050604	0.657148345878485	0.768344638696996			0.879404539296002	0.604657059390807	0.565472379077285		0.708316020704236	0.890719163596681	0.729467722559949
Tb927.3.4880:mRNA-p1-CDS1	164.122442485311	164.43442169467	167.988309099334			130.449473883311	243.62421528364	236.791561834761		168.52664672025	173.55949579964	169.730689571833			133.608820670759	146.412585519232	125.236990901916		159.621203631716	167.206969546649	138.958235159799
Tb927.3.4890:mRNA-p1-CDS1	28.3029334019846	28.8991597017408	31.9124545851373			30.1320085873199	72.6605570081671	70.268460959634		33.6344086083885	34.3237510942747	31.4922246982034			25.8636092340634	23.2332838590998	27.4706481755745		28.8671337053312	29.6156363018165	25.6449647004284
Tb927.3.4900:mRNA-p1-CDS1	42.2442500063502	44.1509512203892	51.2934035882985			36.8820582774913	59.652216027054	58.4485944359051		42.4532059019397	42.9375779620292	43.7720894891674			36.4821164718349	33.1865829446298	37.1490713734426		41.9734517695446	39.4405899174914	35.336580303951
Tb927.3.4910:mRNA-p1-CDS1	147.44550166298	154.691101357472	149.409873800981			124.070145052243	164.40931813016	152.888996866075		150.582488072035	144.422377568207	145.230507340792			130.695115873458	135.340235441588	123.456717114429		151.038474373485	155.602978515359	137.401421142558
Tb927.3.4920:mRNA-p1-CDS1	83.6928129713833	82.5772913832108	83.6080925421117			74.44531552053	104.370149437497	100.04287292557		81.3235878381598	85.8659802275968	85.722992066552			74.0238480911335	79.2207639683169	75.5365165626898		85.9526467981874	89.1822070665062	81.943343427368
Tb927.3.4930:mRNA-p1-CDS1	52.7667885696829	57.3763468521527	55.4935564376203			42.332995120204	67.721214412603	64.510245357092		51.458301187709	51.9030406798392	47.4732475037983			39.147965889121	38.9514870086798	39.9009756480491		50.8397278106794	49.2245626083084	46.2091088204777
Tb927.3.4940:mRNA-p1-CDS1	26.4791978158616	26.1759952047882	25.6278661836512			27.8045186007004	15.0808342802843	17.2441739025282		31.3275268875306	30.925275985928	32.6032778173494			26.573773084735	25.7374292853228	24.8282334463049		28.990103390977	28.1998293978848	31.7509991351501
Tb927.3.4950:mRNA-p1-CDS1	46.0328481900881	44.1668847289949	47.7048834382424			47.5122870743594	67.6165274697993	60.1714383746032		52.0126881816895	47.9515515287423	51.4568087981765			48.2142332714426	47.8800111106848	46.5823705491528		50.2537140086196	49.276111077306	46.8865939804424
Tb927.3.4960:mRNA-p1-CDS1	31.7227189656302	30.9568698407027	33.2846715409717			30.5890276441927	15.0092754284139	17.9766089531448		30.6715711116311	32.9434086717414	32.1061048145682			31.1371233876722	33.3206223829849	30.0910010915608		31.4833234045665	31.4616129253369	32.2647777758333
Tb927.3.4970:mRNA-p1-CDS1	49.6994182614909	51.3597896728095	49.0795460221716			53.0789410131092	49.4918294974201	48.6207910785568		55.1531045457613	52.2620868106682	53.7312030117366			54.1869509536689	52.1976457672924	52.4848715814212		54.5874454174656	53.8233319077818	59.2553297079412
Tb927.3.4980:pseudogenic_transcript-p1-CDS1	79.5953905350463	86.6830105353735	80.4846015049726			94.0682139733233	51.0008081637653	55.3143864596297		79.1288078518436	85.3118944507702	83.3648952790241			87.6069864415255	85.4114858660821	87.53286649671		86.4350238008415	78.9727498823986	84.4222170949203
Tb927.3.4990:mRNA-p1-CDS1	38.208041961189	41.3381083603805	42.3990433185407			48.3564764082664	49.6877375033475	47.5627040603517		35.3239247377341	34.2045714029751	37.2477661980095			47.0070824198028	47.1468893238171	42.4756240697959		37.4239250296563	40.5179913981643	41.9775666743994
Tb927.3.5000:mRNA-p1-CDS1	38.2608223772743	38.4434573822311	38.5281131402504			43.986715006234	48.6895797447523	44.5811273824704		41.141121928322	38.6657874430205	40.1703508685963			44.6360812174924	39.7059202081197	43.0504992824574		40.4807746913343	39.0924499832603	39.8008713044502
Tb927.3.5010:mRNA-p1-CDS1	178.456839122978	187.228132237602	183.033449951552			165.905891014557	125.100154795328	131.611491054799		177.610991053892	178.998886183463	175.027833691631			168.306242987223	173.368581119898	157.784282599029		177.371094256762	188.907235867069	168.616377297204
Tb927.3.5020:mRNA-p1-CDS1	64.144622392602	64.9413578163234	64.9092825879785			58.3014358281367	44.8470099113423	47.7032936162352		66.2669959515154	62.410038344891	64.687546826763			68.1415687405242	66.7582872870677	60.2533614762298		67.8444366609451	68.9792610060233	75.9981791535469
Tb927.3.5030:mRNA-p1-CDS1	40.0890341086993	39.8168278279461	40.2776531541161			44.389576842565	47.5287430894997	43.2758211772735		42.0693519637538	41.2219014482427	38.4453349271882			44.152134622937	45.3663816848107	46.582265337938		40.651701106592	41.7867028219537	44.2669115631265
Tb927.3.5040:mRNA-p1-CDS1	65.730468804238	69.6745776794456	65.8526042249701			80.3112561036845	90.1028616146393	88.6789637822547		71.2652488475496	72.1856273013483	75.670290608665			70.4823282393106	72.1915580954227	74.6673749399307		73.4512623430486	73.460120551698	72.7842931281381
Tb927.3.5050:mRNA-p1-CDS1	1491.02627959047	1499.79463888247	1519.24872585091			1212.74764426752	1736.685801217	1529.21020161418		1239.3609321295	1148.49178036504	1207.59087728778			1556.84166104655	1397.26265552689	1367.20107843731		1390.56702891571	1333.63410302773	1324.71503014732
Tb927.3.5060:mRNA-p1-CDS1	174.818215884934	175.405185133812	170.632842246345			159.351217308752	115.621150325809	123.899357908581		155.545745301373	159.789828639514	147.590772829707			166.880752027343	177.499512312571	152.069659543359		166.030277291652	161.454731970378	157.839626554717
Tb927.3.5070:mRNA-p1-CDS1	42.5964688703948	46.7077616648424	46.3034715308518			46.8754424891313	48.284489460891	46.784979722114		45.7972552433551	44.0226903063501	45.7526973797473			46.0564304577895	45.3410426398792	44.7111832313641		42.6715278745905	46.8198787242621	47.1708852196705
Tb927.3.5080:mRNA-p1-CDS1	66.6401235583685	60.2493532685144	63.2266435451922			71.6303801007502	25.5591607733156	33.1639538540384		49.6941446449995	51.6803764126585	54.0175785107998			72.4524167233641	69.9255201703131	75.3893728126668		58.1057768603882	54.7777934605027	59.4749294474394
Tb927.3.5090:mRNA-p1-CDS1	184.370645830989	187.656751111252	185.610794467475			139.682301114586	175.067212894807	172.091966623205		161.379207897224	155.839923310037	159.33774469863			152.385008312118	162.475605727069	163.384292989688		168.164134811107	169.183888512661	160.661670720476
Tb927.3.5100:mRNA-p1-CDS1	40.6179806786139	42.315072718874	43.1175687200081			48.9913255477094	47.8085888032547	43.5562382892909		41.7831255015828	38.0571173275153	40.0349287939594			47.2029049397894	46.4991581667218	47.7277958565436		41.2763661282836	44.5539134953941	45.4742182603561
Tb927.3.5110:mRNA-p1-CDS1	60.2190983466638	58.9322228599213	56.5044957288037			63.9322738591539	74.1002111637797	70.7483108460943		54.1278375249731	54.1589137636761	53.4093252002895			66.2421421333697	62.124531571356	63.5087148444719		53.8020839905007	59.8262444215931	57.7324401564551
Tb927.3.5120:mRNA-p1-CDS1	32.2533402340976	29.2705652805053	32.1270923490541			38.3639870688809	30.0437083941481	32.4776569863225		38.0826527423826	36.2157919077773	37.6030878076873			35.1228513460659	33.5943014932032	34.9974614562532		35.540108916987	37.4093049729361	36.4086221565461
Tb927.3.5130:mRNA-p1-CDS1	43.9570187832215	44.0915302555264	42.8224152423362			43.8093832075547	47.5101617751938	47.6912453232143		44.0482168776902	39.537888793488	42.1580248205376			41.8680092534487	46.4473941086079	45.1458824144383		41.6044732615718	41.7659323753657	36.8359731896068
Tb927.3.5140:mRNA-p1-CDS1	15.7957523575903	14.8864564685878	15.3777718735295			20.026343570313	5.56233279214663	7.40774787436798		14.365513890966	15.7542118800447	15.47478614204			17.6223074599179	19.579160120751	19.3904406706452		15.9082965214604	16.3191224554558	16.0260800715167
Tb927.3.5150:mRNA-p1-CDS1	62.9595221966829	67.1671431207909	68.4789870871112			61.9254311819607	102.074697997453	90.9904334076014		56.4935646895261	53.898112513779	51.4187208568011			59.0078780328717	56.0145138349047	59.3413568814358		57.9802067819539	64.0236210233814	63.8418588125928
Tb927.3.5160:mRNA-p1-CDS1	25.3449217414216	23.5601254150361	26.2003292924937			28.1564840684402	19.0817109942039	20.8987298587215		21.9125046914686	21.32088913776	21.3298649794967			30.0389220657722	27.481982106075	30.236491445714		21.6820089891259	24.0108722186857	24.5876905407054
Tb927.3.5170:mRNA-p1-CDS1	46.8875410818079	47.4202811680946	48.4316850096285			59.1769292545005	63.0010301960083	58.0702893893828		45.8457352949814	47.2112786790547	48.48392537401			54.406119570543	55.9002530358205	61.04588483461		50.4632392045204	51.1933001686208	49.4304515077008
Tb927.3.5180:mRNA-p1-CDS1	669.676843473508	655.508299522143	701.915273465033			598.85734041752	735.965886559285	733.158640329346		604.219841568776	538.808194641235	533.231179255715			588.868055120467	642.465779823445	635.634705960373		586.932290011861	634.273778877497	565.374757057376
Tb927.3.5190:mRNA-p1-CDS1	29.471594587844	30.0455772367344	29.0815258359804			33.7010616077314	30.8746550177061	34.8227629519396		37.8384550943271	41.6498163522101	38.4592722801824			35.116013399148	34.6576289047091	34.4339601086588		35.3379424282649	31.7320031198394	37.0982869111118
Tb927.3.5200:mRNA-p1-CDS1	82.4448503695809	81.4562740174557	80.3680034163991			69.2741769709592	92.9273699339646	84.7121160863521		70.6771471479931	66.5260701588908	64.7655711995338			71.379494658591	72.2404454348632	65.4890979713063		61.5062457744723	68.4669888726689	63.7537269033309
Tb927.3.5210:mRNA-p1-CDS1	19.3920499579105	22.9903108663886	19.0561096608617			23.0036476334243	14.0146848879768	18.2719125909788		19.9112650456586	20.2194510756503	23.0438015217987			22.8984605558342	23.2836563828991	22.328359354531		20.5661016968836	20.9697948006535	27.7723683087479
Tb927.3.5220:mRNA-p1-CDS1	24.5544836309163	23.3421495711648	25.0318205303935			22.1969552772351	16.5797254048604	17.7594763829943		19.6590722419943	22.6205347300782	20.2079485226062			24.803425865233	25.2919116675914	23.0865379404234		20.9609553934169	22.5268990311178	24.8265770009083
Tb927.3.5230:mRNA-p1-CDS1	45.340073290713	43.7636099018137	45.2172867080604			45.5696033854701	52.2382969445337	45.778885295932		46.0182435861656	39.3907995037251	42.5501269758744			50.193899832731	45.9576049351914	47.4537795740647		45.7634386347467	43.2766793384132	44.360066206006
Tb927.3.5240:mRNA-p1-CDS1	36.3584276874089	32.4683206448785	33.6224489584917			38.0250875750055	40.03629741752	36.8228921936563		33.2879762098466	34.2549463240399	35.4702134458269			39.5532778982823	37.456842541812	41.6712336094871		34.6945656897842	33.9881291841153	32.6526952861252
Tb927.3.5250:mRNA-p1-CDS1	5.84770609937682	7.18527264403566	5.15724872567764			6.52619307068509	3.90731998028847	3.5867087678588		4.91027067202673	6.23433074832552	6.33704541849464			6.0833377586322	7.34355998630135	5.68358238115334		5.80236702053287	6.16636540177633	8.86274258995647
Tb927.3.5260:mRNA-p1-CDS1	49.9242137214293	45.4647601969499	47.2187357587781			55.7328880637647	49.620696446	53.7819132465121		49.153568986467	50.596427809872	52.3911789344711			55.349628149616	53.2575505389515	55.6510243435271		51.8925532484185	48.1938629273583	44.9079909828935
Tb927.3.5270:mRNA-p1-CDS1	89.6436174434699	94.623808818213	91.754731929234			72.2305067697563	137.51674290916	110.528256531933		79.0843723347412	74.3447301309188	76.2927169268146			83.0747301941549	72.3414673497171	70.4221261293211		73.4225211249203	79.9110141819231	76.4512467324745
Tb927.3.5280:mRNA-p1-CDS1	66.5469266509301	68.0694293520632	67.5060670162931			74.4181098663524	117.647498262234	108.280613425247		74.8015527186515	70.9372247518955	67.7935944944524			73.26921048746	73.7191349976198	80.1542905950298		76.0643471547708	66.1460922835095	65.1795767343148
Tb927.3.5290:mRNA-p1-CDS1	37.4482031409428	35.9502172221089	34.8386719172795			42.2911377238708	32.5929500231663	32.8543525709945		36.1050520633612	35.8850681083367	36.3145345812093			41.4136723398467	41.5857531499393	41.3824654678155		37.1129342927966	33.3843292984536	34.9657007439095
Tb927.3.5300:mRNA-p1-CDS1	57.5820581698188	64.5925308581762	61.5754149547996			71.2768871913753	150.646383055053	122.630312099035		63.6826403250684	59.5025849894861	58.5629618835756			74.8551812561954	62.2171143348075	70.4346511851022		58.9055003558805	63.1686115339323	57.0629288404843
Tb927.3.5310:mRNA-p1-CDS1	20.1790265273626	22.8083883242298	22.3074703739685			19.3826017866976	12.5703617556212	15.0071070967989		21.6231685368669	20.5798154899468	20.5020107168707			18.02397225144	22.0262451444455	19.6679739672133		18.6756961110211	18.7899129094714	22.717897334433
Tb927.3.5320:mRNA-p1-CDS1	66.7393719343535	69.1238991039375	70.6004455062264			71.8503610558022	85.6216548875904	84.2822957476253		73.0447540857286	72.8117114023728	70.0007338397044			66.7523008109371	78.8368038133342	74.2620598664311		68.7937774183213	74.3189865071686	69.5949986305538
Tb927.3.5330:mRNA-p1-CDS1	57.9653667220152	66.8374306370282	62.9984815115619			69.497834451494	83.7525543600963	77.2927402852152		60.9617032994471	65.7417055605837	66.5158976193723			66.8905043322848	64.9973477048412	63.9844289803754		61.3094105267589	63.7516566162356	57.1436713433458
Tb927.3.5340:mRNA-p1-CDS1	222.454515945745	237.291479159587	239.296340871442			181.855689948323	264.832335721833	230.050322671431		199.045524405021	183.355117452683	190.884890607403			212.616604883519	207.799586105878	201.978068125792		213.325255443937	212.399007855445	213.879499011187
Tb927.3.5350:mRNA-p1-CDS1	252.352770867376	244.373701134369	252.695770792424			208.122026967675	154.71110536017	189.958940332628		214.056350212149	194.53273762878	209.663337665573			201.156529128377	205.857207163165	207.880983161524		213.145038262208	187.447166301377	178.730708734135
Tb927.3.5360:mRNA-p1-CDS1	63.2180828627884	63.3661637773655	55.5785049765931			64.4305963525037	46.1490010762798	53.0955940825533		59.6844574890752	62.1901298235912	62.8104778681732			66.5789182114282	66.8359329662336	68.6409442724745		61.7386075377802	65.8299300804674	61.8121361294567
Tb927.3.5370:mRNA-p1-CDS1	175.813018535604	187.176486983211	178.538080499163			160.261635395671	146.840116595647	154.628053875013		150.787531703878	151.881991307114	148.348892681924			158.77207854394	153.419597166041	154.413038311748		150.590380602672	147.579157179967	139.956835249088
Tb927.3.5380:mRNA-p1-CDS1	52.6692569223636	50.2041619728716	49.8471951809051			49.4476958931245	44.664685783803	46.752371226996		45.6477560594479	40.1851831706216	43.5658402797864			45.9497360242965	45.2036014600789	48.789568188279		45.076520506786	45.7311578738439	43.9041208913954
Tb927.3.5390:mRNA-p1-CDS1	18.9748953948625	20.0724015209865	18.1013111061794			22.6819893282763	5.58975303734009	9.31825573922654		18.0103359206529	19.3813278344654	19.5237606468904			20.9940791033291	20.6156418220088	21.5992914780265		19.1997145814863	16.2155522372772	19.1692981905154
Tb927.3.5400:mRNA-p1-CDS1	39.0886870879349	41.0713459418854	41.2231494154486			34.9748999411205	45.3033387528925	40.8947867219463		37.8001088474842	39.2273818134345	36.6255771341185			33.2846177067749	35.0791845767973	38.1479706651583		32.4678599325305	33.3661044750847	33.4713948492922
Tb927.3.5410:mRNA-p1-CDS1	38.7936058226632	32.7460306052433	36.1366232656906			38.5895609755233	51.8085555675148	51.660946764581		36.1872759923745	31.7773562520637	36.5009438180995			33.8436034923799	32.9123136640957	36.8391395351717		35.1254769347195	31.9252336069938	30.6384695372492
Tb927.3.5420:mRNA-p1-CDS1	33.7902180240052	30.1685136228788	31.8717382351791			29.9266291455963	22.0152176041434	26.2902039611022		29.6593098827488	30.2695322150222	30.0195334402415			30.4014113364603	29.1050070253537	31.6902230849706		31.9989838795172	31.039831523008	32.5883746161437
Tb927.3.5430:mRNA-p1-CDS1	104.068291630743	104.697171247039	108.267972061735			71.2028625079346	89.907537220234	90.4066568380168		90.8585349630876	89.7031651989789	92.3492549157416			73.9744510037171	74.3612586848162	77.4054766081708		84.3150465471269	87.659116005644	86.2601770850125
Tb927.3.5440:mRNA-p1-CDS1	38.6468798026343	37.8026713597698	37.0116277253356			39.4371571078709	27.5613312264164	29.9097195497931		36.897763332855	38.4037593601971	36.8802129272561			35.0121737993662	39.0778797668907	38.2875761096721		35.3899038899545	33.2777810116466	37.6555403775748
Tb927.3.5450:mRNA-p1-CDS1	27.043291002415	27.7603556498925	27.6605985415915			31.5819699028	15.7492622720637	17.815490741484		25.3568100405451	27.2188758677643	28.2062365852329			29.7312628691253	29.1411110567514	31.3296201811909		26.2801589435595	26.688773821241	29.8558045833382
Tb927.3.5460:mRNA-p1-CDS1	53.8185110613506	50.8369780207098	51.0549139079628			58.9893116000574	67.4111366296233	60.229637799893		56.1019960553932	56.5395761559852	52.8999185769558			55.6451856240051	54.9862619663944	57.8507492367394		57.1181822183541	56.6307494717319	55.6905500286406
Tb927.3.5470:mRNA-p1-CDS1	69.0841779750563	68.0183396349945	69.4073422707217			73.0966382275701	82.5259886332622	81.6237711450541		68.1329423391269	62.3752194956852	67.9523499538533			63.2846488207586	72.1242498654597	68.4536443985501		73.1556092240192	70.3707903489753	64.4982734884616
Tb927.3.5480:mRNA-p1-CDS1	34.7944240638247	36.3781854512903	34.3252947971331			26.1247912798897	27.990328338676	28.8750579818883		31.6755354368636	33.7773480286991	30.9074278374214			29.2725253556159	26.9579163431554	28.1863647117648		32.1954418004747	32.7085062181351	32.2790617087321
Tb927.3.5490:mRNA-p1-CDS1	109.438612371165	108.686692300567	108.348997725101			87.234085665023	68.5845338200147	76.6527819939853		106.553997214713	105.942109355799	101.871443200458			100.695085653931	105.607386469667	96.1188310905195		109.630816320698	116.656732759245	118.322673551925
Tb927.3.5500:mRNA-p1-CDS1	90.9418295511361	88.6050241294037	92.9505733295257			84.9871579571954	135.316439123707	124.255412600936		99.3370236234371	87.3185170219653	95.276196547064			78.3196902160446	78.21543180676	76.7459782081773		90.5614433817694	92.3580903153044	88.2539734146015
Tb927.3.5510:mRNA-p1-CDS1	37.4785188779571	40.6198894685053	37.9903136811095			46.7681018054459	31.4782949617066	34.8236528768809		42.1136846789784	43.8257908230811	41.9853121207988			38.6542393067985	44.3541264288899	38.6505631307502		40.0555877490091	39.5334307842853	40.6177806540764
Tb927.3.5520:mRNA-p1-CDS1	164.171138728105	170.821700455696	158.955336784298			131.336913666346	102.197917092091	109.940904864848		146.399912779463	152.056036406083	147.235786533993			160.105142546533	160.513840928648	144.625389282747		157.078098822535	153.208370181859	155.577265445356
Tb927.3.5530:mRNA-p1-CDS1	35.8839495872943	36.9524304916102	36.4267150644467			35.5870172701528	17.6757791257058	22.1104204428835		35.6025040214054	37.2823482360814	37.2223063441489			36.7973606279215	42.508176544082	37.2927427545847		33.5238993811349	32.5063951344643	41.6291233444273
Tb927.3.5540:mRNA-p1-CDS1	72.3269093196537	74.6125452898891	68.427066420429			67.7996660090346	50.4850971386873	52.3099116155996		65.3503165632205	68.317808836917	70.9432403375594			68.0178317475397	63.6507228719204	65.8341968960697		66.8268413397043	71.7196605469784	67.8397640105759
Tb927.3.5550:mRNA-p1-CDS1	202.415060593277	211.05972697839	201.371394842728			224.521756941661	206.5821695112	217.372499587767		236.447230057878	230.863152740578	228.113648889673			205.128576560318	198.52698658619	200.911106998379		226.981823218342	217.171578059071	203.918249404865
Tb927.3.5560:mRNA-p1-CDS1	157.005723397966	148.338246583368	165.511563869234			114.018108088407	201.939000848586	193.955407159429		128.792744381147	139.987821185921	130.391150654551			112.714309734813	121.353037611466	123.741658448534		146.994472540618	136.042736191342	128.755349965748
Tb927.3.5570:mRNA-p1-CDS1	84.1808145682477	78.1144019471415	79.1887223684695			87.8166674951081	103.169034631051	99.3300268834689		78.0331026387874	76.7590272316355	79.824152997503			75.7037587740896	79.9069362494094	80.7429560497181		84.0292851912376	77.3121807575249	76.9148788741172
Tb927.3.5580:mRNA-p1-CDS1	116.39207831148	134.043807990581	127.614818673997			95.0317193907782	113.99902051581	104.517769334513		107.855321222099	99.2308445097301	98.6380020234931			98.3924023674766	100.012293146771	96.1975811569569		105.53755030461	104.441715993049	93.2619447519662
Tb927.3.5590:mRNA-p1-CDS1	43.1528835844998	42.3543644826122	39.7884511900398			42.6404639280958	36.3203152713178	36.6284173698787		37.8230827532761	41.4217921341448	40.0853693354691			38.6100130716792	40.6669229126458	39.8358229393337		38.8182700015986	36.0973447902339	33.7108738033382
Tb927.3.5600:mRNA-p1-CDS1	50.8185779779362	49.3443626322129	53.8501905601947			50.7128301315506	83.4693395254405	76.4812899028714		44.6370967824721	43.3545337810819	47.4698975230271			46.3479735672578	51.8368940209507	51.7960225579372		41.7752209190629	44.3165530917422	42.450029055114
Tb927.3.5610:mRNA-p1-CDS1	43.1125363832197	40.6419398933655	44.0517627642066			43.6025583480578	62.8063842631332	58.8761627931538		38.500862036994	43.228200547461	39.9762675828388			44.3003515327558	40.9008404300329	44.9978821079709		40.5255160226095	41.2199218723211	39.0245106689203
Tb927.3.5620:mRNA-p1-CDS1	49.0639715601758	51.980399448021	48.1037484014582			44.4918787084469	28.6377075174862	31.8265083329561		51.7773731163204	51.4270658807474	48.419714329148			48.5657711527695	49.2031850499566	45.9378595032125		49.3826063118006	50.2615745992029	52.9319090566515
Tb927.3.5630:mRNA-p1-CDS1	35.6204609964056	37.9109832095283	39.8950940503723			42.72259314717	62.9952882136718	56.7374987600692		38.1937551766452	41.7638234468561	38.2710564781746			36.2491889934851	38.8025101840282	39.4953458201941		38.66155092693	33.2571859869466	30.205287245685
Tb927.3.5640:mRNA-p1-CDS1	60.9464427248617	63.7555542946323	60.6158018129688			57.4171236920652	61.0143043075815	56.6476389267463		57.6509512100305	56.9777877024965	55.1438052330773			56.9717439155617	58.9483046519428	57.8953613433419		61.325218711682	61.783562538668	53.1712907713297
Tb927.3.5650:mRNA-p1-CDS1	23.556127782206	20.4287163408857	20.2111200146362			31.2373848421907	35.8877600535586	42.3317500226045		22.7457798631618	26.7962080115473	28.1973630505038			19.0105630880918	18.4773444816615	25.7405459095245		20.0450504512646	16.0949258634974	16.8331464831724
Tb927.3.5660:mRNA-p1-CDS1	78.6350118344681	85.3384680049853	72.6282948494468			76.8297203706781	58.2582413513448	65.0311686721296		98.8365536297412	109.535021165605	110.249413852724			65.5511025958303	67.151907329748	64.3638396475084		100.51112184957	97.5025094567585	90.4483718823496
Tb927.3.5670:mRNA-p1-CDS1	23.9976618229143	26.9950894504561	28.7748336157336			26.9541497332195	19.7744643482943	19.9758409476772		22.166018629303	23.2684159203912	20.0641834031168			18.7315129826609	16.8602142542633	17.6071437604926		21.1011039821746	23.9497227658277	21.6442993242951
Tb927.3.5680:mRNA-p1-CDS1	2.56322615533278	2.66280620329264	3.5766321232674			3.54715428104408	1.25879221731197	2.19836317286046		2.36591989181693	2.58748576222681	3.18045946311963			2.13638437276785	2.43574582030362	1.79834036645454		2.4258963698285	3.32730385260919	2.8552438634557
Tb927.3.5690:mRNA-p1-CDS1	9.151172820017	9.19600826221139	10.1446163413973			10.1727955302692	22.531746856945	21.8784532433774		12.6231199061842	11.9083675435477	11.8521388570001			7.6634061353946	6.97273714711393	8.12144756161784		10.3957680621788	11.6054902157187	9.88265172074245
Tb927.3.5700:mRNA-p1-CDS1	0	0	0			0	0	0		0	0	0			0	0	0		0	0	0
Tb927.3.5710:mRNA-p1-CDS1	0	0	0			0	0	0		0	0	0			0	0	0		0	0	0
Tb927.3.5720:mRNA-p1-CDS1	0	0	0			0	0	0		0	0	0			0	0	0		0	0	0
Tb927.3.5730:mRNA-p1-CDS1	0	0	0			0	0	0		0	0	0			0	0	0		0.0534084439774815	0	0
Tb927.3.5740:mRNA-p1-CDS1	4.76328994111783	5.55343745189126	5.24608326370215			5.41096000619074	13.0014089370587	11.622802363697		5.27534189470425	7.27420381200581	7.76550261052012			4.07364942535539	2.85186795584519	3.0480608239195		4.03830059899637	4.92984025288843	4.91505436365635
Tb927.3.5750:pseudogenic_transcript-p1-CDS1	6.54906950332944	5.10717908522143	6.85590110731			2.24072283882095	4.2469514618287	5.42280446779048		4.60196189483577	5.14354457187596	6.68209497814179			2.92773249170777	1.93251578586878	2.15152319670853		4.47787638190148	5.0351305100058	4.26999493468796
Tb927.3.5760:mRNA-p1-CDS1	0	0	0			0	0.208806411723032	0.198905955382276		0	0	0			0	0	0		0	0	0
Tb927.3.5770:mRNA-p1-CDS1	4.80306402931029	7.57621268271258	5.36768122014558			8.30456941347487	8.18631759867783	9.35780070884564		7.56907356118447	5.17760778096123	7.06266462590351			5.93634463219309	3.75167681419369	5.45774467064394		5.50920479068379	5.4096231510964	5.54477223042129
Tb927.3.5780:mRNA-p1-CDS1	35.2692908609498	38.1877708872239	36.6225155109337			32.7219607950133	36.873314070181	39.9198224999035		48.3318059718182	48.1233147444455	49.2329924028714			32.5092374079239	34.2143135725404	29.878789411745		42.7546732322462	37.0042480444701	36.508456691582
Tb927.3.5790:pseudogenic_transcript-p1-CDS1	53.2385102625998	56.5366155316389	60.70520258395			48.8508390941728	46.8599800844578	50.080470872608		44.0860215135527	46.7193292205503	44.1158648703958			44.8220731335544	52.3070699304378	48.312724582493		45.3864059299731	40.1964200378614	37.7424493453965
Tb927.3.5800:pseudogenic_transcript-p1-CDS1	26.8591716337767	23.5428499294354	25.1228209953053			23.5760311550224	34.2951799156805	32.609256831574		22.5638440902063	23.0414069845826	26.7080076717801			19.5954053774267	17.143502407045	21.2371082367791		23.1721001388641	25.8463734997671	21.4301672612376
Tb927.3.5810:pseudogenic_transcript-p1-CDS1	23.8612410063499	22.3765706896678	21.5420561924779			16.3634351582565	21.464651663386	21.7704881025848		14.7713803478258	13.7121316144817	11.9135537557963			14.5036560565956	14.3943534615209	14.9673963481535		15.4330530185535	16.4294777285341	16.8448321107206
Tb927.3.5820:pseudogenic_transcript-p1-CDS1	46.8944478874941	50.4419510722674	48.6849988670819			37.4789975585191	38.2218363950422	39.1981602152811		43.3502695459338	39.8245488567769	35.7904113996798			40.1894358003804	41.2881886629276	38.4546989972136		44.6053578226945	48.770882613725	45.0499347629459
Tb927.3.5830:mRNA-p1-CDS1	31.964065115239	33.2516644440878	31.233219677017			17.791652728048	25.2932025129611	26.3885980929315		24.3863523618429	19.1445366680388	22.5011838279335			19.9523360665658	23.1765981106126	19.4407664011758		25.8293095095527	28.1228425503235	24.2640819857899
Tb927.3.5850:pseudogenic_transcript-p1-CDS1	0.0454824199439267	0	0.0822946354190255			0.148541812536686	0.0439280013290815	0.125535528343612		0.159800077980895	0	0.081210962420913			0.24399257073751	0.178947547640606	0.167350887454002		0.282187898030275	0.235363653493793	0.332130949290867
Tb927.3.5860:pseudogenic_transcript-p1-CDS1	0.0801926877958707	0	0.0362746090333862			0	0.0774520023433805	0.147559305246		0.0352190961339472	0.0612326734747138	0.178984686914512			0	0.0394390976707914	0.0368832548007176		0.071077402887325	0	0.0365999565830396
Tb927.3.5870:pseudogenic_transcript-p1-CDS1	0.122593419274147	0	0.110908574745756			0	0.473614543065269	0.225579167789861		0.107681374386551	0.187217139589355	0.109448107400598			0	0.241167815642081	0		0.108658558436945	0.126879946538608	0
Tb927.3.5880:pseudogenic_transcript-p1-CDS1	0.0877829421963029	0.0420343957631393	0			0.0955639370091987	0.0423914251509037	0.121144367887148		0.0771051816595058	0	0.0783702497436383			0.0784859503949878	0	0.0807485249135053		0.0389024468477952	0.136278461097023	0.0801283000089592
Tb927.3.5890:pseudogenic_transcript-p1-CDS1	0	0.0394376763337562	0			0.0896603733329547	0	0.0757736972884862		0.108512890791081	0	0.0735288443540699			0	0	0		0	0.0426199048218489	0.0375891445987975
Tb927.3.5900:pseudogenic_transcript-p1-CDS1	0	0	0			0	0.0995276938325566	0.0474043178688839		0	0	0.0459999291973529			0	0	0		0.0456680897778465	0.0533263543423134	0
Tb927.4.100:pseudogenic_transcript-p1-CDS1	292.026643229807	268.021381745091	270.13341598974			263.311027629081	243.140398232466	257.846776309687		280.428996763997	281.403606918219	281.370732206141			250.695476835409	260.88278629021	249.814247429		265.239133163044	271.448111078757	272.636706334823
Tb927.4.110:pseudogenic_transcript-p1-CDS1	44.5044845691435	46.1495513996053	44.8317792000141			49.6783403353891	31.0468185215223	37.282769753882		49.7901878068801	55.0793867664303	56.8136284304487			45.953633268174	47.7492121671962	46.4585176069207		50.8739975941936	51.9027337851637	53.7491262118593
Tb927.4.120:mRNA-p1-CDS1	116.289744747599	124.714018306859	130.10649126465			84.6480692366318	114.475308689361	121.234249192354		110.757240742012	108.235663732917	114.570984943768			70.90509371853	78.0041740480397	77.2216377285735		112.524700048427	95.6081326183421	82.1243993535372
Tb927.4.130:pseudogenic_transcript-p1-CDS1	11.2385744074254	11.6283292394918	11.542970321628			7.26888132029988	5.29954124298705	8.1299384573191		8.98116058106673	10.8698116520671	10.2105586641719			7.40816561538145	5.91733139392051	6.2635996799384		6.89465493420872	8.87189675765723	9.4942102250285
Tb927.4.140:mRNA-p1-CDS1	6.71095661464769	8.49283713048058	8.45646728342357			3.13106112717779	7.1760585541968	11.2460086234114		6.31569409323368	5.85632041142431	7.27522475710044			5.78591371394961	4.47921796917257	1.98423622455996		3.39893737852197	6.44949301281642	3.93799083414817
Tb927.4.150:mRNA-p1-CDS1	35.6021649579386	33.3764943034189	35.7422408275723			38.5943708422783	64.9985930651828	64.8190618544346		38.6606466829236	33.9522237936977	43.1842152214135			26.8620928816648	26.5963943165844	30.6764783449574		32.7536685586972	33.5820838782185	28.932523425066
Tb927.4.160:pseudogenic_transcript-p1-CDS1	17.7097996613547	15.2827663999449	14.6100806972535			15.3210952924313	5.77260624228828	8.99327630426826		14.934938447526	15.5572404028123	15.7056901116676			11.3458509906394	12.6555682303606	13.1218860702611		13.9613874463702	14.3219351662213	13.7064185232717
Tb927.4.170:mRNA-p1-CDS1	6.2522643829815	7.044384945133	11.9781260725416			9.20873868869675	28.0616616766172	23.0090751145659		10.0143678179493	5.61651418768065	11.163706954861			6.24775229264929	3.97926895809433	4.05970170082382		8.47536755808172	6.09023743385317	6.37848898519594
Tb927.4.180:mRNA-p1-CDS1	161.140925975553	152.600049775291	158.104850167684			135.974817264004	168.292936368964	171.89947931977		184.430949639076	164.056349356783	170.936845329392			112.824026499725	106.930322692099	115.130857672158		147.152489187306	145.230149891011	136.767423300834
Tb927.4.190:pseudogenic_transcript-p1-CDS1	5.66137572230943	6.09956933400853	7.13389183151372			2.64136910254809	4.88204564534104	5.67369025336869		5.68312694392718	5.55795337624511	6.31790496748477			3.34439421801581	3.57979904545496	3.71978986805342		5.01786252800755	3.87134168632965	3.96805974783704
Tb927.4.200:mRNA-p1-CDS1	62.9899410985777	58.9428550894379	56.9577509640637			54.6400863370242	34.3875500404265	43.8396525896082		54.4186828057916	58.2052580596846	56.263731046467			48.4935832361808	51.4666304922297	49.2855746679425		51.6594745208777	58.1472136170772	53.2307615605106
Tb927.4.210:pseudogenic_transcript-p1-CDS1	50.3828176626132	47.5672830280456	48.6085832111649			62.0873700710349	49.7815453555581	53.90822994938		63.6180658776377	69.3768752505054	65.4985100639865			53.5055800283722	56.536194036797	54.4733265525812		61.3475309615317	58.3334535799529	59.2689589804763
Tb927.4.220:pseudogenic_transcript-p1-CDS1	22.0113819232399	21.0800667169719	21.8152344412956			26.3856185036181	14.988870691183	19.9666986863739		34.5947483311784	37.6746003858857	33.3407486822414			30.0178048367196	31.9893379113417	32.9875278298824		36.2787305195213	36.9231677466178	38.0957808955639
Tb927.4.230:pseudogenic_transcript-p1-CDS1	42.5996785231508	40.4061355608387	39.6193523652894			43.0240385273785	40.1121524713615	45.1181591164031		52.6776014793566	52.2939656767556	49.9238112284437			37.8071099901205	39.9855527972815	41.9313175917932		50.0648708749855	49.0963728329216	45.9393599370953
Tb927.4.240:pseudogenic_transcript-p1-CDS1	10.1973804168915	9.14309621598178	9.95499136394769			10.9879880938723	14.3713134884756	14.4797067031943		11.9959677441603	12.1166019487891	13.4004525448845			8.88480101385993	9.56965656751466	9.69130009678369		9.75303319277565	10.6077824571961	10.7803833092541
Tb927.4.250:mRNA-p1-CDS1	35.2786139618911	33.8766139321492	34.5995377381404			31.6039552629829	19.8098390609031	23.7188486203189		32.7889785007048	32.5275932614937	32.9607184979494			31.1190988142281	34.4209975689273	31.8710605418225		33.1424676983931	35.2384651521264	37.3005533850878
Tb927.4.260:mRNA-p1-CDS1	1.87317471815659	2.12341496016375	1.86755729088014			2.45537663960731	0.996882223709962	1.75854727578118		2.58551084951794	2.51032014051533	2.32077062144064			2.25583812264304	2.44409318540496	2.03955145184757		1.99908380092057	1.66171800950564	2.40772617607566
Tb927.4.270:mRNA-p1-CDS1	1.64380638532109	2.63596339882396	1.72921971377791			1.95597800104311	0.886117532186633	1.33649592959369		1.84679346394139	2.45194060236381	2.86683429707374			1.40135398527825	2.33128888454011	1.44175188837501		1.99908380092057	1.89910629657787	2.12856951797993
Tb927.4.280:mRNA-p1-CDS1	0.955701386814588	1.28137109665054	1.03753182826675			0.582631744991566	0.590745021457755	0.703418910312471		1.04091995240333	1.40110891563646	1.22864327017446			0.410152385935098	0.676825805189065	0.632964243676832		0.643772749448997	0.989117862800974	0.907259138811119
Tb927.4.290:mRNA-p1-CDS1	0.879245275869421	1.02509687732043	0.657103491235606			0.541015191777883	0.369215638411097	0.879273637890589		0.772295448557308	0.758933995969751	0.921482452630844			0.683587309891829	0.564021504324221	0.808787644698174		0.779303854596155	0.870423719264857	0.907259138811119
Tb927.4.300:mRNA-p1-CDS1	5.06291566091347	4.8130483525647	5.15289367693108			4.09323857943589	2.76853736823232	4.41828097749671		4.31627540473003	4.8323586291912	4.91886153888343			2.89576174048942	3.14907084927408	2.46557799631185		5.18033944045457	5.16288452616785	5.40299673201773
Tb927.4.310:mRNA-p1-CDS1	13.642456675863	14.9586140367266	17.3461077977399			15.9225788333568	9.37286331473052	11.0886110451575		17.9886831810856	19.1248507146101	19.202334520154			15.0696584750079	21.3115192828945	16.3673988060655		15.6906966953898	13.9859531030295	18.914773449726
Tb927.4.320:mRNA-p1-CDS1	60.5318905488096	62.8463373828202	64.2502108545042			60.7985065691625	77.9344599236101	78.8762594619499		73.6941514751607	75.4918486925534	82.4935723106992			55.9872690061048	58.0874843785174	54.7914394228131		69.309119241269	67.232442124792	70.9605898081728
Tb927.4.330:mRNA-p1-CDS1	31.6039382603526	30.1592364927286	29.8104737036368			23.5887004304969	42.1261440745646	35.5322807032367		29.6826542216907	29.746832774016	28.7163031685643			24.7937117297767	23.4110483773818	23.1848139677311		29.2057048464018	30.5593690184198	28.3356863865893
Tb927.4.340:mRNA-p1-CDS1	20.8675320199255	24.247998091573	23.6611388940206			18.375698600734	35.6508199308218	26.0249705100173		23.9502103831235	24.3610197983922	23.597963678242			17.7453321410442	15.8730364921296	17.4037646826621		21.290463454432	25.148708707835	20.7410362653626
Tb927.4.350:mRNA-p1-CDS1	16.8051733525233	19.4253412750269	19.7530568467618			18.3860133347226	8.2570834089611	12.1453773934797		20.2826013515446	22.1438520075393	20.4283064744331			15.4375233983195	15.7052840571474	20.1615899464292		20.2066493269302	18.7807248175084	18.8208625459158
Tb927.4.360:mRNA-p1-CDS1	227.735818011049	227.40578190139	226.769750188699			173.462829249469	287.551446080912	266.723684112757		205.768759843773	198.700679155056	197.284692782586			192.757025219178	183.607666561414	186.303226569478		196.399764346886	190.837373255361	187.851817017089
Tb927.4.370:mRNA-p1-CDS1	17.2432011787907	16.9151779038783	16.1212562210292			17.0599237623522	15.7933576866875	15.4784998006571		15.9283770603635	13.8467084420608	15.8621770592916			16.0261754140684	15.2593454260807	15.3311093714157		17.1413547985319	16.923976751076	14.2565373878348
Tb927.4.380:mRNA-p1-CDS1	30.1447674794825	29.8479448333899	28.3115721042609			31.3567022414644	24.7350158142486	25.6775280844393		33.4340995490506	30.820201207129	32.5572073732906			25.6959241787183	27.1378777936885	27.7878883384233		30.6807524822498	29.876808489127	31.4803458897474
Tb927.4.390:mRNA-p1-CDS1	48.3143808780421	44.3495209451707	47.8328776211182			54.5817101764077	87.8676417012501	82.695009279273		49.0033085285259	43.9912273640217	48.6679250907994			47.2726916609811	45.5497982056299	49.1385831223646		47.8320546473198	48.8715527411017	39.4416147505639
Tb927.4.400:mRNA-p1-CDS1	79.8952458265914	82.0862965697408	79.3978642522758			80.5834831744476	68.6562713136213	74.1686726095574		90.6654796984239	88.081530811372	90.7185512759723			78.8147759482011	76.3512247926397	79.7617150181337		89.7694675302753	88.9965605269037	83.34675203841
Tb927.4.410:mRNA-p1-CDS1	97.4374043311038	99.6302695993985	105.317662996742			113.839258742232	117.439225080044	129.32944697676		117.50245923281	116.121873773057	118.46911733802			104.264747458634	121.852131002981	117.421855766257		118.747694112128	123.408959483772	123.21508159548
Tb927.4.420:mRNA-p1-CDS1	16.8669848535693	19.4635801358045	18.618300119939			18.0733464193518	5.86561699636719	8.78384525716344		18.4492600598365	19.7641712683108	19.5411816919832			17.7995596976177	21.8772090764717	18.4590525601072		16.9947749297363	16.843746703066	20.4072135870725
Tb927.4.430:mRNA-p1-CDS1	280.033598136494	284.975928864867	283.831755025378			252.155266011477	485.986912019043	451.742369315507		271.03844459291	254.5075958708	260.006723087832			253.162346324063	269.599188538187	261.894013754743		271.598764943459	272.385173996499	262.994252404748
Tb927.4.440:mRNA-p1-CDS1	76.8302722668721	91.8388309838048	92.9040889480907			95.970718015406	126.165884737617	118.099677579188		102.968170158977	110.123441010843	100.781367002186			95.1916502082643	90.7964812465578	113.216577815895		113.94147985334	106.08735494567	99.2513088110974
Tb927.4.450:mRNA-p1-CDS1	64.9235429479384	67.7589526914373	64.0250194122413			56.4686743060147	35.0911455914713	45.1071356185604		58.8324816015521	57.3967262116742	59.4146344506577			58.8628838668113	62.6809909979117	58.2735639360918		58.8116952242696	60.6981752627948	67.1127237399432
Tb927.4.460:mRNA-p1-CDS1	41.6749518076948	39.218091247009	39.4300521846114			43.9355200399791	62.951266349092	58.3915853216052		41.1163381199315	37.9045367987114	40.3802711804096			40.6164793294062	38.8548147423352	44.5731857522549		40.9642765307283	38.226108337715	37.6803330792131
Tb927.4.470:mRNA-p1-CDS1	127.338317614923	136.783578978104	135.422263031735			90.8688392343989	169.027882435831	132.34337462635		122.602267437418	101.976361946758	102.17504273316			128.860963304592	111.293704140219	93.5025788833219		105.959101902559	124.495706847565	126.054706118877
Tb927.4.480:mRNA-p1-CDS1	71.3178008967105	71.895053216851	72.5541999873264			60.197897694052	100.535358337926	85.4083391591673		63.7686326206228	59.8387760493495	60.2377956945834			68.4303169563991	60.1532565401509	61.2236702134968		62.4810028299653	64.0520464877991	59.8341745148446
Tb927.4.490:mRNA-p1-CDS1	50.1226209294628	53.7695721540617	51.0749138148842			57.9916435454018	42.2927434726836	44.7558930279469		48.872044978412	51.444814652406	49.6392022843435			51.4147307833396	54.9572691142407	57.5432520981979		50.6930769678286	48.9798193621497	49.2631415612459
Tb927.4.500:mRNA-p1-CDS1	41.3757056642565	33.8898658555297	38.596184011523			43.265186692965	38.1930020093922	44.6693856922536		35.0821420617419	36.5060390843818	38.3088691096043			38.5866796865344	37.8739785836424	43.5687940073331		35.0057033783914	39.1855909135825	40.3880096300379
Tb927.4.510:mRNA-p1-CDS1	52.5231843671332	49.3372772006296	50.7940346189382			49.0729832007991	68.2206004791704	70.1700179201424		53.0279975752639	57.7759157570469	55.6946312564931			48.0400655431812	42.1611395439943	44.9822608265809		58.6817720403902	48.1114393506868	42.9835414632966
Tb927.4.520:mRNA-p1-CDS1	80.7241609032237	79.4116277368744	80.5033151808972			96.0754851426008	168.554540433104	155.175246054505		87.3454301237263	81.4394557213694	92.6993279063244			82.8326870006867	82.5893371008402	89.0679979362114		78.5920961494516	76.8370029185274	77.6938137175106
Tb927.4.530:mRNA-p1-CDS1	47.3378534588994	48.1334138442787	47.6976324917353			48.625399729475	58.4603469742502	57.0326821577517		47.1163962800176	47.6843153656237	45.0570656779535			50.7593676840227	49.6003380679454	49.3043224174415		46.0639990493061	48.4745953088832	45.9153975873256
Tb927.4.540:mRNA-p1-CDS1	33.6504680858781	31.47447575776	34.5944478785453			33.4379326803756	27.709204342243	30.4649912127366		27.4149266534132	28.6616379050401	29.7100705496159			30.2344308213436	29.7645952933145	33.0834218061321		28.3965244287249	32.6878150640627	30.6784240726162
Tb927.4.550:mRNA-p1-CDS1	97.8295485807694	103.693346392358	100.749349299044			75.5917332359107	198.918108087413	164.447213318809		94.199666313355	92.560153812977	90.6230329276954			76.2883437839282	81.0323860557391	76.7283621455701		88.1438226040499	82.8272291004031	76.9447197582584
Tb927.4.560:mRNA-p1-CDS1	46.5830665702853	48.4102181940526	54.9309498174864			47.6454969715919	29.6111465344663	33.181880235499		52.9961782712617	54.1467527007375	53.766712423518			50.0478929099855	64.7936391893161	50.6006539577758		49.4304801140021	47.3460928216115	59.0345108345242
Tb927.4.570:mRNA-p1-CDS1	25.8604940192136	24.5914171021278	23.7260788700972			30.1409311874526	28.5397366306189	30.2782092903148		26.1156834633794	24.6549585129077	25.9571929236515			25.9628567244105	26.6222013202021	25.9721270055273		22.8562533435412	22.3039303281737	22.1051203529853
Tb927.4.580:mRNA-p1-CDS1	26.1769967113341	24.4474802112239	24.0887190610559			30.1832092851185	37.1998158140387	36.2633040154554		24.1337412852294	24.8705035739264	23.9499116142789			31.4443758922046	25.5513629499947	31.4777417200879		24.352749513854	24.5588467948851	25.0799702487059
Tb927.4.590:mRNA-p1-CDS1	147.573736956866	152.878635474101	150.826723966886			98.2754324526904	102.960852414319	102.488135232527		117.315110240094	115.705678482766	115.542723256657			116.621497457238	120.330372425109	108.435508148134		122.327247864936	122.246272300549	120.868697644284
Tb927.4.600:mRNA-p1-CDS1	99.1433799420471	98.2248656767744	105.593333616431			91.8657929562578	155.682908785799	143.240643441205		92.9757557486294	85.1272801313936	90.2492573156292			87.9834908262756	95.5388576834174	92.6795003587441		90.9656648650426	97.6808011059398	90.3756512818031
Tb927.4.610:mRNA-p1-CDS1	51.610790587134	52.1538203194222	48.6540878958817			57.8582948119591	56.3069493307364	59.6245885913719		50.0170858485328	50.0369537271125	52.0077928314631			56.4889325264468	57.0326117580184	59.7802543530208		51.3922752173316	52.2928172882382	54.4532913365969
Tb927.4.620:mRNA-p1-CDS1	17.5659136240147	18.6746532365365	18.3039011636116			21.1817619038935	11.9384343196746	13.6374498482545		23.1662887809635	24.6139696844778	23.3942707010295			20.6944319150292	23.3110267935764	22.2156799343204		22.0249682919884	18.6826667605686	22.3560837035779
Tb927.4.630:mRNA-p1-CDS1	53.116237500608	53.3040678033707	52.5265947971389			62.0535881173539	92.5053888650595	77.3968100294108		53.7280139670963	51.0210100082221	50.1953664483856			61.8895504207364	56.2056767163462	56.3317217791464		56.9701859036619	50.2948747020854	49.2582091167659
Tb927.4.640:mRNA-p1-CDS1	35.4753052145793	38.3865728219667	35.6368653670109			47.7481186435421	60.0268073626017	54.5526432791857		41.0747462859801	45.8030977750423	43.9286408087861			44.8997271730463	42.5523161193272	44.58364992395		39.569081865701	39.7674089025844	40.1198763815917
Tb927.4.650:mRNA-p1-CDS1	62.2595164908852	61.9504975215477	63.6209455962299			78.5395712551697	74.2015370092623	81.1342243369071		60.7795699037456	63.0328145095477	64.0218038972817			62.4882165547216	64.7359120743639	68.756384225741		55.9512069687996	55.1927767442943	53.0312541644661
Tb927.4.660:mRNA-p1-CDS1	59.5290835917254	60.6625980878336	56.267401981915			63.5568242636076	58.7522971031854	58.6194353391139		60.3491497986395	60.4640610210399	57.464074342549			62.4000951517523	61.1150091883219	56.7551805122438		58.9182081050189	59.2038797053622	59.800286038227
Tb927.4.670:mRNA-p1-CDS1	45.0471678118752	44.298717210864	44.0634841969225			49.6090982956558	25.5240523618398	31.8574438799097		47.3722192121319	50.9838430304683	50.7158729340236			45.3290618501748	46.493683221081	43.1501321156475		46.5860673374545	44.8980137926021	46.1285002567656
Tb927.4.680:mRNA-p1-CDS1	24.6993478411282	24.2994204896851	25.2906574180769			24.3220279050201	31.3912965497721	26.1843987159026		22.4345642373244	23.5745792877648	20.9984834688106			25.3959881280708	21.3681031180348	21.635717266101		23.9815157341835	23.761942829912	21.2133348355298
Tb927.4.690:mRNA-p1-CDS1	36.5770167524433	37.9741003453701	39.2916107504693			44.9796206220323	35.2032143023424	36.4808255945568		43.1559785672083	41.380047771939	41.4049092429362			38.8314542683959	41.7111686909609	38.3599141190455		41.8443129634744	38.6515181284368	39.9363778504113
Tb927.4.700:mRNA-p1-CDS1	39.4330768865241	39.7179823679372	40.9027288727694			35.5269405984157	64.4332773279732	52.9338143571914		42.8477487977338	38.9351979544395	37.936196589052			36.1685773318225	34.5235090989466	37.2112365724914		37.5872031667179	37.3815619383667	35.9945262255385
Tb927.4.710:mRNA-p1-CDS1	28.9329385372025	28.9716340834379	27.7190776082756			27.6975564922952	12.2864223644641	15.2007547575052		23.0289345106249	27.3636571223801	24.9302889002672			25.1751534486963	25.1779199530332	23.903031529396		23.3066681016787	24.8869247865182	28.8881460948664
Tb927.4.720:mRNA-p1-CDS1	91.3621674432125	94.0491846637002	100.859839350867			83.906038240652	104.371687912577	108.680212451513		69.4666768235957	76.829675208839	71.6843802301315			70.710658271424	78.9779092866372	78.8577905848702		78.4801814521936	75.6036904082221	70.5370936833585
Tb927.4.730:mRNA-p1-CDS1	29.6387619539262	29.4621040940563	28.6927006901078			25.7185233965648	31.3003493608135	27.2685405769509		24.3613274053339	23.2589764007481	22.9068450665487			28.6661575780379	30.5573808760613	30.6069667444462		27.1902063288685	27.6299742403486	24.3685925935969
Tb927.4.740:mRNA-p1-CDS1	77.9183340669934	77.4115940972915	79.8726585794017			88.4802601783918	90.8978133798253	86.6787952232542		72.1704500332974	72.616848018221	73.7953864148534			92.7115289040794	87.8604498361055	88.0714067665988		79.1275768884154	75.787859177582	75.180377483406
Tb927.4.750:mRNA-p1-CDS1	236.397058322529	246.823668666592	248.363800539903			186.412513729259	366.88907411426	319.38302008341		219.705405844253	202.37146942269	205.309656592098			213.97312862684	214.989544804439	201.729172757032		204.346559638006	213.210452628644	188.176921979259
Tb927.4.760:mRNA-p1-CDS1	123.891503209903	129.195073916424	120.601043806579			127.489560549021	110.024142550825	113.739154057597		130.408320620545	129.815710965335	130.956980477167			142.660154102177	145.772412695658	139.041408605085		135.787972079606	134.334538908806	141.105336852186
Tb927.4.770:mRNA-p1-CDS1	39.4636503844316	40.5399701123715	39.2109639433304			46.6966829542291	26.6212221077025	30.848608477221		41.7678229852468	43.586244833628	43.34094028305			42.6491556740764	47.0496483970823	43.1620629287665		41.2801208719192	42.6275214326562	46.4463971170813
Tb927.4.780:mRNA-p1-CDS1	100.207290712738	96.9176310125741	102.100370495599			103.419070389641	170.567321253692	159.285122595432		107.190547656789	104.166745690124	109.392110694486			100.682872319487	100.028557952942	102.672688363858		105.744992904903	106.021473466947	96.4502483759005
Tb927.4.790:mRNA-p1-CDS1	50.5772741888671	49.361694687932	51.6071148208373			52.1182361983923	46.1452721653978	50.0846995706467		49.3424317709379	45.6945362418543	53.3403522881848			53.677997549325	57.533256001275	53.804824804131		49.7046529711517	51.3467642471806	57.0919576136233
Tb927.4.800:mRNA-p1-CDS1	23.4512332965579	25.4335944582984	23.4535748375106			22.9984038283158	8.07899568973779	11.2944256821998		22.208163514565	22.7377956497876	22.1837316485428			23.7299066277049	27.900031997262	23.9680347140509		21.0259333313167	20.8184772681098	27.151641134777
Tb927.4.810:mRNA-p1-CDS1	81.1821727783437	79.2667960499656	77.9898098414658			88.4260612099848	88.2831207867883	90.9498850861185		76.6495601315178	76.9299982558059	82.4714102508839			85.4697405306509	83.6662973645904	96.2445672503156		86.1343576766585	81.4663630291816	77.3617214522449
Tb927.4.820:mRNA-p1-CDS1	30.0982890577099	31.8195974419555	30.0080278833045			36.7783565429512	40.5033421469313	38.582895512791		38.1597984645451	35.9015820509911	39.5336878412287			36.8460718013999	36.0312292521592	39.911543815298		39.6939385150754	34.4449161671198	34.6097620852834
Tb927.4.830:mRNA-p1-CDS1	60.9150270327355	57.7058585299246	62.4701122660732			73.2571466817525	82.6213246441129	77.6922560569452		62.3908103430201	60.114072470619	57.1319120631123			59.5756911508511	61.4306638029333	64.9343009157542		58.0841605368297	57.1273689188366	48.1761077992011
Tb927.4.840:mRNA-p1-CDS1	44.1086966839253	46.5458161665217	47.8013271716562			56.5088302099309	47.4400078082218	51.3206261635239		44.096696095033	42.6719085184124	44.8201925144029			51.8132698096655	50.650496757817	49.8861649677503		44.2679702796211	46.3993512968983	45.7313355813844
Tb927.4.850:mRNA-p1-CDS1	62.7522632500428	62.6912988238821	66.4712057976229			79.2498077626283	111.840691383841	92.8311984780944		75.9375889086619	72.0459100349892	75.4705505031237			73.0592075391058	72.2699554207435	76.7226341713891		73.42558967901	67.1658129692471	65.4190335073146
Tb927.4.860:mRNA-p1-CDS1	56.3400255421687	54.8385475197198	61.2281656661203			60.7167537461002	73.2371724484151	65.2658238714806		54.9647233338821	56.1688737799212	56.6890290238634			59.750754309173	64.6874576866413	66.6231666716591		57.724768921655	56.6230214572694	59.5132317275845
Tb927.4.870:mRNA-p1-CDS1	23.4180081556941	26.1265517898762	27.5711001438836			19.7084415761719	10.1174877165485	12.2871991916147		22.1498714393581	21.8186924415251	21.0932675334462			22.4138470921693	28.9910976850506	20.5773923600887		19.1367563405088	19.2838762572674	26.4215404833455
Tb927.4.880:mRNA-p1-CDS1	31.9134268164925	31.6181540862848	31.3782747949705			42.7372694072687	36.0780881150494	36.3330728139285		35.7431386473143	36.297272283953	37.1044499314423			37.3681558753826	39.8617564201647	41.0555070542623		34.7064618060992	33.616633347229	33.7926998192713
Tb927.4.890:mRNA-p1-CDS1	161.823313441874	184.386775938856	162.203790565668			158.550457422779	195.721209921722	175.782566500249		149.56942902292	144.625240332777	143.322296641083			155.20732011213	155.553241089142	162.388068032953		153.208567396093	148.449537450171	151.740895858346
Tb927.4.900:mRNA-p1-CDS1	59.6723468316911	61.9905875171704	59.1419974831742			63.4602209634102	68.0228887477493	61.1601518670262		56.855765676099	56.4459675861905	60.3332692045798			64.4504973346979	65.2057481542275	63.1791077190707		59.4090668253997	59.6652948597803	61.5188477124819
Tb927.4.910.1:mRNA-p1-CDS1	0	0	0			0	0	0		0	0	0			0	0	0		0	0	0
Tb927.4.910.2:mRNA-p1-CDS1	0.836519802105945	1.06816817468683	0.630656601495473			0.683001079212802	0.605948018333506	0.833758296635076		0.428614098048429	0.319370414593605	1.24470396651661			0.560943704293589	0.548538561068262	0.512990628862269		0.679648630223245	0.432884523484661	0.445419079461567
Tb927.4.920:mRNA-p1-CDS1	130.758913239817	134.395216557559	139.189388010059			147.834776901423	160.924525687815	163.416121138478		156.236347501671	153.644831423938	154.076219540283			142.590122879606	143.567010755813	144.074124992819		149.838440926147	152.540666435018	153.009720853329
Tb927.4.930:mRNA-p1-CDS1	64.3305741498475	69.1350768799448	67.3401842095782			71.0105437829984	97.5895229526594	91.5162811135689		69.5224957684118	65.4944675485539	66.353203132948			70.8678561992806	66.0368251399731	72.0846331825226		66.1730620880996	67.2770899683083	66.8168807379972
Tb927.4.940:mRNA-p1-CDS1	69.057244572337	63.3496557237567	65.2041593528002			68.3759969300816	98.2247858405667	85.2415824951385		67.2812805598879	76.0101586732781	71.5591625841003			75.6140781191712	67.6073776516633	76.4064565056564		71.5203802366329	70.0223511018522	71.5909938625501
Tb927.4.950:mRNA-p1-CDS1	47.0600301593971	47.457479499596	50.4125541935123			51.3742904074959	55.4675493705286	51.3883226020245		52.0588089426575	48.1119246107782	46.4086916451128			46.3011563427072	46.2886374521149	52.3451691609299		48.1099976675678	46.5317563936512	48.4083413444895
Tb927.4.960:mRNA-p1-CDS1	28.658785281309	27.810084586193	27.3021352549704			29.032469962535	33.3934406642928	32.6423961655003		31.3229500181215	32.4376322364335	30.4315867477816			31.3500445829628	30.5025125809294	30.5062995915595		30.0035863726728	33.9114906476394	36.2834399101638
Tb927.4.970:mRNA-p1-CDS1	33.1925805781814	29.864401466945	32.7981025568771			28.5329060715088	58.5731636017805	49.1954783279118		30.7514827194311	30.0924266880755	27.8400647721594			30.2758673761329	24.3687640801031	24.901324259089		28.6566239407785	27.0271355178338	25.3212614422931
Tb927.4.980:mRNA-p1-CDS1	47.2947663450703	43.3220231250418	49.5645365724383			50.6775814163365	68.3795281171419	62.874901284914		48.725100184885	51.0033695885037	47.7886234951502			55.3755203203715	53.325889444762	53.6051139236124		50.6879066166983	52.5589123312958	53.0367714011044
Tb927.4.990:mRNA-p1-CDS1	44.7895581221598	42.952685639811	41.675081881388			45.5839979533878	65.4458386752798	53.9558376974297		45.9072389265058	41.2997809641132	43.622086703459			41.3500210965594	44.9520318249786	47.1260814245204		49.8250569242915	43.5881416339555	39.7744553813703
Tb927.4.1000:mRNA-p1-CDS1	16.4308315183918	17.4840365079652	13.4738930670857			17.6780369421476	7.14581942341045	8.30984880263732		20.0025428691558	21.1302371601391	19.3013216429433			15.1202122814993	15.6889441148781	15.2025466093913		18.6510947198119	15.6130917997373	15.8751487355588
Tb927.4.1010:mRNA-p1-CDS1	87.1799115499109	99.2569152649556	79.4997485889522			76.228859579968	156.084305852907	112.632659256468		89.6096306851561	83.5639632619268	86.7328665016089			81.0563652704237	84.8386433200032	76.1414704866467		82.6135744081243	86.1487254400072	91.4298741493533
Tb927.4.1020:mRNA-p1-CDS1	106.13494063522	108.010076621058	105.215870263592			100.408113848755	90.171482500114	91.292027032969		110.816634932845	109.470551478826	109.105274021409			97.5356574549102	106.531830351174	99.9077981363635		106.392883648193	117.444833283989	111.235542180462
Tb927.4.1030:mRNA-p1-CDS1	27.3596530927912	28.9406814829214	32.0236454298506			35.5061575527003	52.9984969658364	45.2237192469153		32.1101176621809	36.1166281894769	30.566952951641			28.8154342009946	34.209130370969	36.2578430888794		35.5526078920535	32.4757497944688	27.1608808236891
Tb927.4.1040:mRNA-p1-CDS1	88.9015176513552	82.3265035773418	83.3169121925391			81.9028719300334	106.218696339491	95.7765921685037		104.453512349551	100.068121640868	95.6759964490045			81.1991204047499	84.5545914590387	78.1350771460951		91.3629787940058	99.4130972735553	88.9611256069528
Tb927.4.1050:mRNA-p1-CDS1	41.8314220520642	43.5547307267801	44.8200275371906			43.7800735060778	53.4231053739402	51.1449494970831		45.9897360789107	44.9856041127564	45.3015666359022			47.8866227215133	45.5509626855922	46.5913745340217		48.9852537535283	44.2020073493266	45.6013277232805
Tb927.4.1060:mRNA-p1-CDS1	27.3899507799345	27.3804120104249	27.6337469919162			29.4595347523983	15.8536236520795	17.5417484426063		27.9858224589889	26.6636620909892	26.647733938693			28.8331172286807	28.9591774414425	27.9905748846274		30.3500510328878	26.9653275854157	28.9240622403484
Tb927.4.1070:mRNA-p1-CDS1	44.5539512333472	44.4802592249827	51.0496325472607			52.2781811271356	86.0625283970032	68.4471646265237		50.5794798547115	44.6111698335777	52.0660282348561			51.1094322887401	51.1620294612128	56.5458451186174		52.901195307587	52.0932809074226	47.2871439052872
Tb927.4.1080:mRNA-p1-CDS1	157.348553316421	160.587765278681	156.311386802805			142.942847795839	136.696319238981	139.080079047657		153.848309691874	142.832276188248	142.40900502802			169.526184570587	174.720753847563	165.742360572995		162.083001738352	172.317088244543	182.984448072505
Tb927.4.1090:mRNA-p1-CDS1	61.4071402446717	64.5354409130972	59.4138108208877			61.2549786790064	59.9898080638649	57.3308566830973		78.7525611863948	76.0785592660099	82.5938508250978			57.2763273999807	58.0215583169637	60.1944011766244		76.1920656393462	73.9843961649501	73.9291456868488
Tb927.4.1100:mRNA-p1-CDS1	695.132270803751	686.787907485151	704.862810510438			619.447828792051	1015.04624856114	905.956954979654		644.186324044205	570.279788688889	572.390343982306			695.773535416857	662.231748764676	660.521924435912		642.469533166067	642.581903245447	589.368185857773
Tb927.4.1110:mRNA-p1-CDS1	53.6063711445197	56.6230724665854	55.796657321006			65.9808738218663	52.7148430384136	57.9802211854319		66.5962482591955	67.0636213635972	67.6060959413496			62.8964225653364	66.5937737888197	60.7852075313566		72.0505452425084	64.6475393691865	63.0273530594385
Tb927.4.1120:mRNA-p1-CDS1	75.7280504937894	73.0858397971569	71.7707036677927			80.2506140341864	79.6970452561	80.8920691159376		79.6947947841998	82.6874473807538	85.379845008528			70.8927045379136	73.5798741260057	70.7004894106141		73.2862483860906	75.2530197653051	75.1686888266758
Tb927.4.1130:mRNA-p1-CDS1	74.916395409687	75.3155084374823	69.9846469124603			80.5776694897802	94.3234746610711	90.3240730400994		85.8947078796433	79.2808195456222	82.7150775050281			76.8628042039879	81.3984962337017	82.5065078595138		87.1297633345889	78.2008499413134	75.0695976951406
Tb927.4.1140:mRNA-p1-CDS1	48.6733790008861	51.7738085958873	52.0915851220812			54.2246526909051	45.877136563312	51.2215872180989		59.3968240881693	56.5878279960855	54.088803344974			49.8102588279943	49.5699311790101	53.7410569365068		54.2833513741848	54.3961799665416	54.6330444695106
Tb927.4.1150:mRNA-p1-CDS1	50.395808536171	50.7689392622551	51.1581495624432			51.3889275610409	53.0049354150331	52.0257916505542		57.5480030828697	61.0686161231401	60.3144624206262			45.726739754585	49.2586888569001	44.7971486421094		58.1211993157317	56.0853822981104	51.9318855652405
Tb927.4.1160:mRNA-p1-CDS1	14.4789706341407	15.9339492691837	14.7548668250872			13.4631609871672	4.35162669271851	6.95200748786048		14.9851248593509	16.4849943374389	16.8022711678093			12.169207754312	13.5491740121292	13.1891922326544		14.3931349882021	15.0338080548815	16.515156646401
Tb927.4.1170:mRNA-p1-CDS1	39.5882996346639	43.5011489141213	44.8396843663281			34.8330550398529	64.291084745185	58.8184410649252		41.6612903303073	39.0909387462573	37.2477661980095			34.9467927774906	32.0895058224933	36.2427879291193		38.8697230248585	39.1544051491876	38.0260631266047
Tb927.4.1180.1:mRNA-p1-CDS1	0	0	0			0	0	0		0	0	0			0	0	0		0	0	0
Tb927.4.1180.2:mRNA-p1-CDS1	20.1885091526104	22.2527088713219	21.9400926970264			22.4617914443496	27.4696434977856	29.2044458299374		24.2571524622561	23.850126318401	22.7280721600278			19.2991345881961	19.7951404392647	20.3226733951954		24.5335502299417	23.5226358029254	22.8322729150529
Tb927.4.1190:mRNA-p1-CDS1	70.1630984016361	77.909516241221	74.7328072772136			68.3001079212802	115.332106156144	105.342154017162		83.4879032412905	88.4656048424287	81.9637561951186			63.7606010547047	63.8704587043857	65.5986766657626		80.3530039641209	82.0316172003434	76.7393442615215
Tb927.4.1200:mRNA-p1-CDS1	30.5191147680972	32.7351719679253	28.7146308760427			19.9345796914821	27.5523833878392	27.9602660654234		22.066248870526	21.5863617574714	17.7246594653632			21.025251374185	18.7064867120929	20.8630352968541		19.0204842834985	25.4684740880298	23.8697861421267
Tb927.4.1210:mRNA-p1-CDS1	0.115304080830819	0.110425493734517	0.208628021683908			0	0.556817097928087	0.212166352407761		0.20255739614335	0.352170619335651	0			0.103092356464768	0	0.106064278670172		0.306593337859921	0	0
Tb927.4.1220:mRNA-p1-CDS1	159.534902948757	166.325755648974	156.824724690498			140.755793290031	292.930594885869	260.54393879729		170.136571530751	163.128534295525	172.344286453475			141.908011138303	136.340205109656	142.841356140097		164.219301317703	154.539774884024	143.683857140203
Tb927.4.1230:mRNA-p1-CDS1	327.871668761263	351.841566377062	347.016895404807			319.932517574874	503.203326333306	491.639604368133		408.479563490709	407.982237216209	393.843080547519			310.151180790232	334.757635520123	337.413791812295		414.52127275325	362.942380084769	334.177005989774
Tb927.4.1240:mRNA-p1-CDS1	126.179796251557	127.766039487912	125.43759803745			150.943238506029	148.929698539901	163.82209138773		166.56483509559	172.541219748664	160.744023770791			118.149956156889	111.131355724899	119.89308313916		147.247080045917	138.262583098419	123.262450389206
Tb927.4.1250:mRNA-p1-CDS1	37.1191903635136	38.5054423135773	38.4480626913033			38.5251551720011	31.7843654616648	33.63429913951		41.931268872142	42.291366479869	40.9278317411185			35.6555992740125	38.8573709801472	38.6198413809181		37.2327128791437	42.2176327377409	39.7963527912918
Tb927.4.1260:mRNA-p1-CDS1	42.9172114590892	43.1137386656901	45.7969646106877			43.9485709358542	60.8227106402462	55.6540842323345		45.6389022713435	40.4523147224951	39.4522855440796			45.3744850714856	43.6542542469257	42.8167245551065		39.3934305650264	38.6184682652615	35.3387330045483
Tb927.4.1270:mRNA-p1-CDS1	161.050974900447	158.589013159354	169.151971667892			114.393772058416	140.050394376482	130.21018032225		117.144226295686	111.89073046936	118.486617626542			137.940934657135	137.976825829575	122.807447356334		114.960282397773	126.703417917337	129.102368590522
Tb927.4.1280:mRNA-p1-CDS1	85.4854051903981	86.2716467027379	88.9937074952409			84.6236625362508	95.4208668870447	92.3721250839957		81.7552618256028	79.9290497756597	75.60313175269			84.0318974762818	83.4531306713945	79.3235866580767		80.3174652626773	81.6133791456984	83.0575014724446
Tb927.4.1290:mRNA-p1-CDS1	28.7191530108373	33.0845552447515	32.6655508585328			30.9249561817231	24.4211830608362	23.3589979211862		29.8870967797365	28.6031259118956	27.0331486347409			32.4690633909645	27.839000923679	30.916443765542		27.9448610629884	27.5694650664182	25.7399460511707
Tb927.4.1300:mRNA-p1-CDS1	616.672359874878	617.491999263839	645.48258140871			490.263638667583	455.007174897321	440.6030351605		510.034121958392	513.568066373051	508.600977166284			534.425277654345	533.715952071075	499.337896265728		592.103955171536	554.047170069924	533.66601653487
Tb927.4.1310:mRNA-p1-CDS1	57.033990999092	57.5639676554619	56.749473949146			65.8285701176881	83.1073112602497	77.2125948494962		57.837217524851	61.0105753031276	58.4230287199058			62.9944533681907	58.4550931112971	66.6811738402262		54.5166691900142	60.3846396414271	56.8871884493691
Tb927.4.1320:mRNA-p1-CDS1	39.9403695612763	36.564930128296	37.9592832852602			39.5464387251135	34.0650777039371	35.6236408539435		34.0514804231742	33.9017492243852	32.9969789143388			41.2284366159018	40.8783427180251	41.3808208019616		33.5909147484774	35.4836729695991	34.6582664771425
Tb927.4.1330:mRNA-p1-CDS1	157.306528639923	170.991579817399	163.576940559597			145.829059693387	129.199940884671	134.928059351886		139.758064542049	144.090583637866	135.684875803642			147.870233073295	152.169279486589	153.315382213751		130.827086882929	132.39931523165	135.655717413159
Tb927.4.1340:mRNA-p1-CDS1	71.9065261020369	75.0377751976502	73.9635043800586			58.4617032705184	63.5970345571301	58.8252538759094		67.9959694978485	67.7288962497303	68.6422756694289			66.5173010489568	66.9723962434228	63.5993605621277		65.9401015211783	70.6696617405543	65.8130830182536
Tb927.4.1350:mRNA-p1-CDS1	57.0767261208878	57.7389032981937	58.6209824108068			60.6299200693674	77.1937209799174	69.6331744052921		59.6590858076184	64.0611618226671	61.6339386064399			55.3409690524625	57.677452612074	56.8542255277506		59.9236037438559	55.516081712671	57.2729596746046
Tb927.4.1360:mRNA-p1-CDS1	51.9495868940488	51.2107617116761	53.4964115125701			56.7123209038875	57.2517824941093	55.3382527840414		61.5629800421397	64.2651487325092	63.9981055763662			54.2970610094795	51.9544379983225	59.7333093224956		60.7711794686629	54.592039038234	58.6122161851249
Tb927.4.1370:mRNA-p1-CDS1	77.6064736144539	73.6508983868774	82.9056189458042			56.2217730467801	114.803230473476	109.489004492532		60.5240167061883	61.50822050535	57.8836477481533			65.497558314491	55.766884106499	62.6093250242182		56.0978402288213	62.600228359976	54.3143355692308
Tb927.4.1380:mRNA-p1-CDS1	28.4820733756811	27.6251959609704	27.0831177580857			29.8192062083589	55.7196745949401	48.5059295739051		32.1502321662755	27.2081817978211	26.0772553166857			24.9237486794083	27.061495404065	31.1051576338689		31.3677502105927	27.3455121142186	25.3346563102191
Tb927.4.1390:mRNA-p1-CDS1	27.7876668808648	25.4539620717988	26.2743006666678			35.7644201478704	19.3021986930964	23.1936398882121		26.0307917936841	28.813018131154	30.0833633216459			30.2093682203202	29.6210822976861	31.9616479537051		25.4177353841837	25.3119386823031	27.4678955443546
Tb927.4.1400:mRNA-p1-CDS1	25.0329911712637	21.3593086253946	20.5120717631738			30.6772675622132	39.2380916340387	37.0796368711764		19.4681384590488	21.9056236647501	21.8530596394696			27.1808253069636	26.6707539632637	30.9864144279799		21.7774378486401	17.7191560914437	19.5556505546811
Tb927.4.1410:mRNA-p1-CDS1	48.1080497898929	48.0323964697898	45.8447356429553			53.2785264620406	71.2200757027954	65.4179586590598		50.1774193641448	46.5595327343634	49.1736999220717			52.5645295584383	53.528667217221	53.3779261297748		49.2801015225197	44.5849942870983	45.2427834035952
Tb927.4.1420:mRNA-p1-CDS1	79.1626572726259	75.8132361983981	67.0430011163121			79.9870152766993	83.0193670155298	79.3737898396592		71.8928713793232	76.4927628553306	69.8278925215817			79.3963874195697	75.5337598590996	75.144577284508		83.1889923393252	74.571573912291	73.1250865881762
Tb927.4.1430:mRNA-p1-CDS1	59.2990655871064	62.4647288115544	55.1727502216001			65.8453903673573	62.6871351616133	56.4020220489971		62.6153386753387	63.1329797771641	62.2184426955119			60.4764434697379	60.1203537340056	63.1422407698645		57.8105322637793	59.8157614630472	57.4566138929627
Tb927.4.1440:mRNA-p1-CDS1	42.0412112194313	39.8657474225051	40.5634652354113			48.811368389179	68.0073698246149	62.7821865383307		39.6560183808802	41.5894696208158	43.4498360350531			47.124717216043	44.2039533156004	46.7686832670148		42.49393584853	39.760233343948	40.9272796050616
Tb927.4.1450:mRNA-p1-CDS1	42.157029932197	40.7122048404855	41.11133818289			47.5996723688353	36.273599144884	38.8787299329199		42.534653220955	42.6881696814382	40.8858707181515			43.5675138671249	48.2278482512682	46.8693523374731		44.1303088400664	40.5967722782677	38.342530819216
Tb927.4.1460:mRNA-p1-CDS1	61.8477633567083	58.8610096582461	61.3500711651975			70.086629858859	81.2067881471258	80.5154231624686		61.789175927169	66.4624612486668	61.8066895759894			64.4306484975932	69.1928417220346	70.4335101253591		64.9367157139327	63.8770325620083	57.4340952486753
Tb927.4.1470:mRNA-p1-CDS1	50.513596800085	44.1203526528851	44.894866818959			57.7325634456821	98.5759602602827	79.31927487411		55.4289874654772	57.0076190049586	53.957916948495			60.13004874636	48.2285387989236	54.7777805881991		50.0236838404086	47.9870531137892	38.6719207918239
Tb927.4.1480:mRNA-p1-CDS1	65.3547048442813	65.6778980279793	63.2206564737984			70.2136476993799	48.6052672570042	55.4192637294781		68.9692482194339	76.2661865507193	72.2667181713709			67.3739291323388	69.0268448088243	69.9965396350085		68.7035556452629	69.8445069368851	71.4573288254654
Tb927.4.1490:mRNA-p1-CDS1	42.8390931437749	38.1178200598977	37.701570474832			45.3291080485503	45.0929661060504	42.1750879169501		43.8634017029297	45.8973356416459	44.5515406982217			40.5123944845943	40.990542969894	42.3624943483315		43.6667084261584	38.4887376898953	41.1022360103904
Tb927.4.1500:mRNA-p1-CDS1	42.6329924881868	43.7408216118042	43.5898323580323			41.5811561084591	23.5861353187859	26.2607239026659		43.0733444511104	44.7616491870774	43.6658571441776			44.3901040975209	48.0408958513441	44.9638179152129		43.6211988092612	40.1929685995811	45.3459281268875
Tb927.4.1510:mRNA-p1-CDS1	65.1185396366469	67.994931909812	68.087810277497			62.1688937929907	25.6146166935873	29.7557911865492		58.6882416827734	58.4616259387443	59.2459513623949			67.9608464976159	67.4477889583645	62.8408774837048		62.35151746903	62.922828917362	65.6003943364745
Tb927.4.1520:mRNA-p1-CDS1	51.1734651667084	52.206719537819	47.9528346809831			55.592148447442	90.1087548071301	74.3385893852952		59.4270663735718	48.8636734328216	49.6297417921986			52.3037508518598	52.6659352552925	60.2530811354592		57.0062309763282	54.3007722716593	55.1683345561684
Tb927.4.1530:mRNA-p1-CDS1	43.2556549988038	40.1000343416356	42.2332085604976			45.4396186582359	33.3539749576614	33.6521836768284		41.3130516227801	41.9023193392339	41.2652052800509			44.9991234832594	44.1672402883624	48.6202585776315		39.9744877054196	41.6077369483249	43.5544760365897
Tb927.4.1540:mRNA-p1-CDS1	47.8591221161635	48.884433208642	48.794979197279			42.7029987129042	19.0641484589249	24.2521980333292		42.6634028429042	41.407723262653	41.305586717535			47.2118434026275	43.7769335136236	42.3277739219489		43.4220093073188	42.3759079600594	48.9265918622485
Tb927.4.1550:mRNA-p1-CDS1	96.2750640243732	97.1952926351918	97.0050758156277			109.71122224404	78.242701229526	81.5107764891885		99.761768238335	101.9260032495	101.737123407201			116.127812204424	113.860149120939	110.885489381724		98.1041904607699	99.6413596156994	106.096279475863
Tb927.4.1560:mRNA-p1-CDS1	39.8767116858377	36.0932730873484	38.5601801085271			47.0506191209954	34.5933010466517	39.1775461372354		39.780231912369	43.63696209548	42.8134042512751			41.3821566327931	43.8812939479948	46.3091283876622		39.1535708517007	41.3945825582208	42.4297287719083
Tb927.4.1570:mRNA-p1-CDS1	43.6075655066178	43.1847547965559	45.0695946210505			45.4152489760108	59.9159866482555	53.5971819519955		44.6475602369453	40.8228157793193	38.2687385654813			46.7748943295446	43.9551239686392	48.4337829497019		48.403261509288	42.6870716338783	41.5302950381878
Tb927.4.1580:mRNA-p1-CDS1	88.7786515692152	91.6373847291159	89.9658670173357			94.6574448067114	122.926654652591	118.780322079521		92.8798003244455	86.7136299966581	93.1340852203434			94.9971519023677	92.0193026854904	94.0916418802841		93.8126948242174	96.0879960843524	87.898455729828
Tb927.4.1590.2-p1-CDS1	0	0	0			0	0	0		0	0	0			0	0	0		0	0	0
Tb927.4.1590.1-p1-CDS1	11.8287005427719	11.9917986873413	10.4773863789981			12.661667338539	7.60035959886528	9.74439198587387		10.9115460439866	10.4302968812519	9.58826366411088			10.2219300545751	11.3427210925304	12.2466098097937		10.1332299253238	11.8325117660622	10.1647675243384
Tb927.4.1600:mRNA-p1-CDS1	120.271969419807	116.574079204799	121.783278487422			106.327282901792	144.566304663346	132.116439062084		115.369366299137	108.123873127946	110.86022085438			103.8820000462	102.765198106175	104.78925063935		116.899038558065	101.648654361407	96.4444677197197
Tb927.4.1610:mRNA-p1-CDS1	92.9687195065495	97.3768812248885	98.6882982850191			92.5656184855351	101.923823061575	95.1286148833828		90.5600358590896	98.2702765704524	96.4365515657905			92.7115289040794	95.4662798219176	89.9881748767331		94.7955373563649	94.3183229252497	94.7056409880891
Tb927.4.1620:mRNA-p1-CDS1	40.4939798394958	41.2812649710014	41.919299439901			46.829501381379	30.0484845108039	31.7996425597878		36.9677754050626	35.8874282058482	39.1942301290508			42.1010361961097	41.6584878890954	44.9430877087052		37.9700794909783	38.1540108116159	38.8211639066228
Tb927.4.1630:mRNA-p1-CDS1	80.2043066227957	79.7126190176322	81.9072427744536			78.374373839669	98.0069276357429	94.4750547850371		73.1630697227578	75.8867655585487	76.0135761824553			73.6876047912942	70.8427032769412	79.4352143875683		69.3957761508317	73.3499459118775	74.3721515482304
Tb927.4.1640:mRNA-p1-CDS1	159.390139654052	156.001106603127	162.364299016216			153.565081358491	120.350872098803	126.557851399947		131.65042729399	129.443357774141	125.824240350139			146.927770616114	145.579077734303	145.639318249642		135.007462240907	145.734827508981	138.068345306347
Tb927.4.1650:mRNA-p1-CDS1	76.32945500337	73.1726085306102	65.8264099200085			75.9881236278642	63.3463665002316	68.7936184475166		76.3798167210115	74.4837726704339	75.8370220624231			75.0327082323244	82.955720841696	78.836710193756		75.9964144672176	75.8164121825538	77.2610756082828
Tb927.4.1660:mRNA-p1-CDS1	57.4728112742219	60.3864387174886	58.6442018724306			62.7476276451927	29.1420181666922	36.0985108662687		58.1512897762315	58.06253423451	53.5303321144014			59.291458899426	61.2053926319417	64.5082393316137		58.8259419450833	56.6798360140888	59.4728434395513
Tb927.4.1670:mRNA-p1-CDS1	56.0984302353841	49.0819808190111	55.0120934449954			60.4677708700477	83.2116148812791	80.1582389543155		56.6963413036306	51.1905150248607	50.2068318130381			60.8077545420596	53.4077089912826	63.7074401103305		50.9495747060507	53.4724824042124	45.6434731278307
Tb927.4.1680:mRNA-p1-CDS1	115.324933696502	115.487445356879	111.477276160941			110.082335643677	108.841156603726	109.317584533671		114.293010773885	117.827297639428	113.899152347098			116.988986770779	111.157838090519	109.131116004486		116.979492128993	107.896006963101	108.831450472381
Tb927.4.1690:mRNA-p1-CDS1	117.321902245359	125.369861111104	126.113645846569			99.7660111438675	115.608706631604	123.377436681195		105.318556967687	104.055763170106	102.315855255277			106.47569001053	116.000183223104	105.670759929246		102.179878401733	120.29916052164	110.502029425731
Tb927.4.1700:mRNA-p1-CDS1	22.8087444743043	21.696299028704	20.6069092125014			29.5218099952962	16.2617911182778	16.793441335421		23.8465298186944	25.2897126569101	24.9522732820135			28.0439474443805	27.0066192858413	27.4366708741823		24.3630362583686	20.6753893835769	22.9271000752908
Tb927.4.1710:mRNA-p1-CDS1	62.1014761152119	65.3224679771063	66.4539136004851			60.2087483618963	55.4931104531879	56.9769317353101		59.9116588734077	57.2703269266404	55.749688384166			72.1355508763353	64.7214676212043	64.1667502027388		58.1682561903456	56.7061270743798	52.8391211901822
Tb927.4.1720:mRNA-p1-CDS1	70.3321949044904	71.3837716711521	73.1121999989706			80.8126876924588	116.432046082757	108.948937435331		78.2117511665792	73.9004889631626	79.5493861297811			78.8494524681029	76.1332341436957	79.4966920672748		74.5999989744208	73.7375497303772	72.8778335481485
Tb927.4.1730:mRNA-p1-CDS1	46.7954405546829	48.6458807867341	46.4360338888636			56.7488521690937	66.6997281180607	66.4810004872695		58.2004368387511	47.4384829576977	51.8948201239937			57.5738594494333	53.8964848994617	55.0639331733614		56.7197675040854	45.2580769303214	51.5986187907693
Tb927.4.1740:mRNA-p1-CDS1	107.513559246553	106.731591284533	105.249877676813			104.087426880317	135.984476322371	124.247725736853		102.630277860362	102.656070427031	100.937546765562			116.68689935745	104.461582783861	107.572497668283		101.282106512417	104.01815985946	99.4733174600584
Tb927.4.1750:mRNA-p1-CDS1	50.7209840010238	51.6770861512035	52.3907460749006			63.9896122213594	84.4691537556908	76.4663250103677		56.8342294012217	57.791850800794	53.0409850264944			55.7328733754808	55.9509332289627	59.2290430240561		55.1792306089127	53.148599827839	50.9856372957007
Tb927.4.1760:mRNA-p1-CDS1	122.587212012412	116.495401412266	121.773403352811			132.424399117753	153.343199778778	147.190406982885		114.90965702417	116.489348057149	122.218900489443			119.38160126947	127.748728875622	130.150268028942		113.439535008171	107.870439611634	103.887355243894
Tb927.4.1770:mRNA-p1-CDS1	209.802343025647	226.526019172353	238.416934147129			172.842500957245	235.230554762683	214.140305180163		196.615285186867	180.197681773359	176.94018335158			167.303234943868	160.150693372142	162.936213410279		180.689554707107	189.471912063957	164.149415403164
Tb927.4.1780:mRNA-p1-CDS1	50.2768161375959	47.8278608295802	47.2575323920616			64.9729425590257	61.9148460727648	62.9454688829693		54.7343578122002	49.8469319533421	54.0828773860783			58.2674751735514	58.7044240374746	57.3206438309232		54.7844473530273	52.0347648465893	54.1206728068387
Tb927.4.1790:mRNA-p1-CDS1	688.751497156263	708.686422458121	712.00983644513			544.043715459656	696.259638331082	625.137055641727		580.179732540711	531.136766569787	538.811505550251			707.263912778208	664.775157829699	640.631943084536		603.559882580294	577.95822121909	593.689768289404
Tb927.4.1800:mRNA-p1-CDS1	680.020564896143	679.468607226389	679.068442184132			524.818029267117	746.184118316011	650.969542572677		553.861402953434	507.500385002282	519.236075215449			675.373610928997	623.348696511626	618.089583950426		585.092981532453	567.895166110363	555.562487006536
Tb927.4.1810:mRNA-p1-CDS1	127.245573028168	123.815785126933	141.127785885612			127.418305682013	204.768277291102	190.451587470028		115.352033681983	119.255689943292	119.231816479539			133.670445847492	127.896535413596	134.111363142867		116.398827225775	123.823794782852	126.64730715503
Tb927.4.1820:mRNA-p1-CDS1	33.1024657665674	32.4804133285729	34.0070035955187			37.2048179338266	47.2029811476811	39.2208584460491		32.4747983931197	32.327491265007	31.8754265474072			36.2253339766671	35.2785133488257	34.7570701001933		33.5764883852944	32.2070044782254	35.0837364304471
Tb927.4.1830:mRNA-p1-CDS1	139.170906105704	142.802677334347	138.084405905303			112.728333462307	219.023735170451	194.157960796841		135.52171419154	132.517017270888	124.802720526216			122.950146292544	117.741405605608	131.828630634518		146.663735390823	150.038616392256	125.144845720789
Tb927.4.1840:mRNA-p1-CDS1	36.1032868079446	36.0537810357234	31.5152303556622			42.2737076237319	8.33139381279738	14.2753142345158		30.9129018423035	34.8905988594394	34.6432955145832			41.1503663175582	43.3186004359895	40.7395086915358		32.5613480116046	36.6810909008592	42.6152114629044
Tb927.4.1850:mRNA-p1-CDS1	100.651102821266	106.271664281084	106.822771810821			97.5405755404977	96.5707415194173	99.9911803337961		98.9575092574936	97.7273468656432	99.9232866135493			107.81163609879	103.530969064214	101.600053331325		103.447451613669	103.369684113148	106.536594863725
Tb927.4.1860:mRNA-p1-CDS1	2076.11517707128	2106.58977315181	2062.25384392521			1376.18212689197	1898.71647444739	1804.83475229013		1479.29595521547	1373.6121531671	1307.45927328559			1732.8352373778	1563.62875898798	1633.63926884252		1620.45224660977	1602.03605068974	1493.94922779204
Tb927.4.1870:mRNA-p1-CDS1	66.0919210860591	63.3912158118819	63.1368490211915			64.7171514401639	55.2448626550899	56.9917578950123		55.2882073079801	55.4627487676211	53.1625598588836			66.1939844776239	62.5517019910447	62.817624717314		55.8784907026977	57.6486614237829	68.4455188060136
Tb927.4.1880:mRNA-p1-CDS1	19.0383187534666	21.0276037906185	19.1095113021221			26.7015601065539	14.2940571621213	16.365144055426		21.9712094188064	25.3602995666544	21.3391723666782			25.5329880254027	25.7656781278326	24.2876833567201		20.938893541139	19.4882638406564	26.9552123238608
Tb927.4.1890:mRNA-p1-CDS1	99.9250787608955	102.506758883822	99.5781547497292			99.287107995077	105.300300074845	94.6379801934398		100.844324988834	98.3064718841063	95.4737730476899			98.9205524398268	98.0073847060663	98.6327082113484		106.213016481724	98.9054559257755	99.346271483108
Tb927.4.1900:mRNA-p1-CDS1	61.9729091286489	67.0922052458562	66.5784174198771			56.8328792755495	62.4030782880617	56.7586867628737		60.7458970118321	61.1224546624593	56.0293663917189			56.6641711395098	54.4417304247604	56.8518489498262		58.9587056950361	59.3758082449146	56.5176529555298
Tb927.4.1910:mRNA-p1-CDS1	10.3159347726918	8.12125198797506	9.17450275683743			8.08964393002049	12.4120008017658	9.33010230055443		7.06460426713079	5.60730678737297	6.16587575544518			8.59807153302469	13.5004557125212	10.6151216603508		5.96642363089422	6.24311736943657	11.4113864631612
Tb927.4.1920:mRNA-p1-CDS1	120.287164032955	129.590023018311	116.631263475869			120.504455329525	108.679026240147	109.210854128203		124.528572122452	130.018624505383	124.742166076664			118.346873926814	122.224691475059	117.474293976022		127.970363364385	129.184839890575	131.65009710424
Tb927.4.1930:mRNA-p1-CDS1	249.958551636965	258.165096615589	260.488897586927			177.525240215319	315.900900224534	283.957073300315		195.94460202933	183.52217274647	177.883242687346			214.054473767359	215.580175422033	192.840787689865		181.240087372639	220.771106977177	202.771267153441
Tb927.4.1940:mRNA-p1-CDS1	50.0532144245571	48.6983300325263	42.4397873985626			65.6672946325305	56.2500791126855	54.6009227563065		51.7004640260076	52.7835808451365	52.9833292369527			59.4716704913091	56.8505592300508	62.1631294666601		54.0132225816912	51.02469152958	49.7282547024481
Tb927.4.1950:mRNA-p1-CDS1	89.1304319096566	91.4109827757472	87.6468172111098			98.2470783175339	83.622809993259	89.2296673428158		95.4613888919281	92.2358483783758	88.8303051717785			89.7418119389499	89.0430256931466	92.2646390091484		94.3163400722598	93.2947623919922	91.3010177164278
Tb927.4.1960:mRNA-p1-CDS1	66.0165562791282	61.1687426069049	63.0515247429621			61.8587011914629	85.9610395663463	73.20043994781		62.0244716466535	56.1651418768065	58.3358412445189			59.9565000715642	59.8699102331465	65.0116119590259		58.2409873222026	60.0142147127614	58.1337724177069
Tb927.4.1970:mRNA-p1-CDS1	60.122255954917	62.4856999821753	61.8431738476449			63.839940731403	76.6535025185094	71.9713947311329		62.0773543145017	63.4706078397861	64.7223914831225			65.0215599154833	59.547423376465	63.858433544898		64.188206641634	70.0025111447207	67.1443787124897
[truncated: 9,739 more rows]
